# Supplementary material for: Uncovering emergent phenotypes in endothelial cells by clustering of surrogates of cardiovascular risk factors
Source: Sci Rep. 2022 Jan 25;12:1372. doi: 10.1038/s41598-022-05404-7 (PMC8789842; doi:10.1038/s41598-022-05404-7)
Supplement: Supplementary file 1 — Supplementary Information 1. [file 41598_2022_5404_MOESM1_ESM.xlsx]

## Sheet: Hyp_OxPAPC_IL1B_OSS_vs_LSS_DEGs
PROBEID	SYMBOL	GENENAME	logFC	AveExpr	t	P,Value	adj,P,Val	B
TC0700009688,hg,1	NOS3	nitric oxide synthase 3	-4.06853	6.90252	-23.1704	7.02692e-25	1.8445e-20	45.1322
TC0800006869,hg,1	SLC7A2	solute carrier family 7 member 2	5.40483	6.65599	20.2514	1.04061e-22	1.36574e-18	40.678
TC0100018529,hg,1	SELE	selectin E	6.86054	5.78466	17.1508	4.21933e-20	3.69177e-16	35.1611
TC0100018300,hg,1	ADAM15	ADAM metallopeptidase domain 15	-2.14313	7.68237	-16.5217	1.5805e-19	1.03716e-15	33.9275
TC0100010075,hg,1	ATP8B2	ATPase phospholipid transporting 8B2	-2.78508	6.27751	-15.5861	1.20987e-18	6.35158e-15	32.014
TC0300011423,hg,1	LRIG1	leucine rich repeats and immunoglobulin like domains 1	2.2929	6.3412	15.3694	1.96367e-18	8.10738e-15	31.5565
TC1700007775,hg,1	CSF3	colony stimulating factor 3	5.63037	5.17019	15.3265	2.16205e-18	8.10738e-15	31.4656
TC0300009789,hg,1	ST6GAL1	ST6 beta-galactoside alpha-2;6-sialyltransferase 1	2.36146	7.0268	15.1561	3.17762e-18	1.04262e-14	31.1012
TC0800008667,hg,1	CCN3	cellular communication network factor 3	-4.0409	4.2792	-14.7764	7.57533e-18	2.20939e-14	30.2775
TC2000007479,hg,1	PI3	peptidase inhibitor 3	5.19643	5.33225	14.6735	9.61147e-18	2.52291e-14	30.0514
TC1500008521,hg,1	MEF2A	myocyte enhancer factor 2A	-1.87501	8.59681	-14.2614	2.52417e-17	6.02335e-14	29.1325
TC0100010152,hg,1	LMNA	lamin A/C	-1.74172	9.5725	-14.0275	4.40345e-17	9.63217e-14	28.6018
TC0800008179,hg,1	RIPK2	receptor interacting serine/threonine kinase 2	2.06194	7.2471	13.8013	7.58725e-17	1.53198e-13	28.082
TC0100017079,hg,1	SLC41A1	solute carrier family 41 member 1	1.54851	7.40425	13.1216	4.03341e-16	7.56236e-13	26.4811
TC1700008920,hg,1	ITGB4	integrin subunit beta 4	-5.19149	3.63077	-13.0303	5.06912e-16	8.87063e-13	26.2615
TC0500011935,hg,1	MARCHF3	membrane associated ring-CH-type finger 3	1.49731	8.68926	12.9083	6.8922e-16	1.13071e-12	25.9662
TC0300012238,hg,1	HEG1	heart development protein with EGF like domains 1	-2.66054	8.14	-12.6603	1.29374e-15	1.99761e-12	25.3602
TC0200013861,hg,1	MALL	mal; T cell differentiation protein like	-3.37965	7.72755	-12.5497	1.71746e-15	2.50453e-12	25.0872
TC0100015752,hg,1	CTSS	cathepsin S	4.03778	6.61509	12.3698	2.73161e-15	3.45828e-12	24.6398
TC0200014181,hg,1	LIMS2	LIM zinc finger domain containing 2	-1.90271	7.8759	-12.3677	2.74691e-15	3.45828e-12	24.6344
TC0200013913,hg,1	IL1A	interleukin 1 alpha	3.28664	3.89847	12.3422	2.93444e-15	3.45828e-12	24.5707
TC1200010265,hg,1	CAPRIN2	caprin family member 2	-1.54391	7.923	-12.3361	2.98148e-15	3.45828e-12	24.5554
TC0100007645,hg,1	TINAGL1	tubulointerstitial nephritis antigen like 1	-2.13247	7.55516	-12.305	3.23202e-15	3.53489e-12	24.4775
TC2000008650,hg,1	THBD	thrombomodulin	-3.39825	4.20022	-12.167	4.63148e-15	4.67583e-12	24.1302
TC1900009443,hg,1	C3	complement C3	4.78128	4.04948	12.1129	5.33682e-15	5.18838e-12	23.9932
TC1900006977,hg,1	ICAM1	intercellular adhesion molecule 1	2.50977	7.91471	11.863	1.03214e-14	9.67595e-12	23.3555
TC0700013347,hg,1	AQP1	aquaporin 1 (Colton blood group)	-5.72655	5.34774	-11.8089	1.19152e-14	1.07849e-11	23.2166
TC0400010940,hg,1	SULT1B1	sulfotransferase family 1B member 1	-4.46012	4.261	-11.5918	2.12986e-14	1.81547e-11	22.6542
TC1400008362,hg,1	TRAF3	TNF receptor associated factor 3	1.53219	6.43113	11.586	2.16374e-14	1.81547e-11	22.6389
TC0300012484,hg,1	SLCO2A1	solute carrier organic anion transporter family member 2A1	-5.72834	6.65202	-11.5776	2.21323e-14	1.81547e-11	22.617
TC1900007270,hg,1	KLF2	Kruppel like factor 2	-2.30138	6.90099	-11.4699	2.95904e-14	2.35369e-11	22.3355
TC1900010864,hg,1	KCNN4	potassium calcium-activated channel subfamily N member 4	-3.11235	3.86015	-11.4112	3.46942e-14	2.6785e-11	22.1812
TC0400007840,hg,1	CXCL1	C-X-C motif chemokine ligand 1	5.06753	5.8804	11.3817	3.75873e-14	2.81894e-11	22.1036
TC0900012167,hg,1	GSN	gelsolin	-2.29407	8.93625	-11.2443	5.46553e-14	3.98513e-11	21.7403
TC0400007836,hg,1	CXCL8	C-X-C motif chemokine ligand 8	6.91169	6.54652	11.2303	5.67845e-14	4.02848e-11	21.7032
TC2000009218,hg,1	SDC4	syndecan 4	2.71818	6.69426	11.1711	6.67892e-14	4.61355e-11	21.5457
TC1500009865,hg,1	ANP32A	acidic nuclear phosphoprotein 32 family member A	-1.49718	7.8755	-11.1342	7.39138e-14	4.85041e-11	21.4473
TC0500007780,hg,1	ARHGEF28	Rho guanine nucleotide exchange factor 28	1.62928	7.72208	11.1238	7.60619e-14	4.86963e-11	21.4195
TC1700011802,hg,1	RHBDF2	rhomboid 5 homolog 2	1.71014	7.6574	11.0724	8.76186e-14	5.47596e-11	21.2821
TC1900009966,hg,1	PLVAP	plasmalemma vesicle associated protein	-4.20316	5.58877	-11.0179	1.01843e-13	6.07564e-11	21.1359
TC0600007711,hg,1	ITPR3	inositol 1;4;5-trisphosphate receptor type 3	-1.56183	7.51613	-10.9928	1.09149e-13	6.36677e-11	21.0686
TC2200008346,hg,1	MN1	MN1 proto-oncogene; transcriptional regulator	-2.66715	6.20998	-10.9155	1.35237e-13	7.55287e-11	20.8603
TC0800008481,hg,1	CTHRC1	collagen triple helix repeat containing 1	2.76585	5.49885	10.8746	1.51534e-13	8.28668e-11	20.7497
TC1200006643,hg,1	PTMS	parathymosin	-1.6414	8.37221	-10.8136	1.79607e-13	9.62145e-11	20.5844
TC1500010757,hg,1	RAB11A	RAB11A; member RAS oncogene family	-1.41467	7.81864	-10.8024	1.85266e-13	9.72609e-11	20.5543
TC0400011014,hg,1	CXCL5	C-X-C motif chemokine ligand 5	2.96977	4.09494	10.6264	3.03437e-13	1.56175e-10	20.0742
TC2000008267,hg,1	RASSF2	Ras association domain family member 2	3.24781	5.24034	10.5905	3.35704e-13	1.6946e-10	19.9759
TC0200013916,hg,1	IL1B	interleukin 1 beta	5.63469	5.01685	10.531	3.9718e-13	1.91615e-10	19.8121
TC0100010047,hg,1	NPR1	natriuretic peptide receptor 1	-4.03975	4.93174	-10.5137	4.17022e-13	1.91615e-10	19.7647
TC1100006756,hg,1	SYT9	synaptotagmin 9	3.02352	3.31323	10.5067	4.2545e-13	1.91615e-10	19.7452
TC0100008625,hg,1	PDE4B	phosphodiesterase 4B	2.90211	5.34856	10.4507	4.98579e-13	2.11084e-10	19.5907
TC1000007847,hg,1	MYPN	myopalladin	2.96458	2.12001	10.441	5.12417e-13	2.13499e-10	19.564
TC0100015819,hg,1	S100A10	S100 calcium binding protein A10	-1.30027	10.1285	-10.369	6.289e-13	2.53969e-10	19.3645
TC0100009364,hg,1	CSF1	colony stimulating factor 1	1.82236	9.33449	10.3179	7.27525e-13	2.89345e-10	19.2225
TC1300009980,hg,1	LMO7	LIM domain 7	-2.95739	4.152	-10.2393	9.10727e-13	3.46459e-10	19.0036
TC0800008183,hg,1	OSGIN2	oxidative stress induced growth inhibitor family member 2	1.93644	6.44093	10.179	1.08289e-12	4.01838e-10	18.8348
TC1600007999,hg,1	CX3CL1	C-X3-C motif chemokine ligand 1	3.57496	5.57844	10.1745	1.09695e-12	4.01838e-10	18.8222
TC0100015397,hg,1	CD58	CD58 molecule	-1.74917	5.40457	-10.1728	1.10223e-12	4.01838e-10	18.8175
TC0100010874,hg,1	RGL1	ral guanine nucleotide dissociation stimulator like 1	2.05775	6.76264	10.1323	1.23853e-12	4.45346e-10	18.7038
TC0100008602,hg,1	CACHD1	cache domain containing 1	2.30556	4.57126	10.1009	1.35561e-12	4.80855e-10	18.6157
TC0600009597,hg,1	TNFAIP3	TNF alpha induced protein 3	2.53117	7.19503	10.0914	1.39331e-12	4.8764e-10	18.5889
TC0300013471,hg,1	BCL6	BCL6 transcription repressor	1.65927	7.67877	10.0739	1.46552e-12	5.02411e-10	18.5397
TC2100007996,hg,1	TMEM50B	transmembrane protein 50B	-1.58541	6.56997	-10.0719	1.4738e-12	5.02411e-10	18.5342
TC0300009122,hg,1	CPA3	carboxypeptidase A3	4.01923	3.80127	10.0168	1.7282e-12	5.81585e-10	18.3788
TC0600014177,hg,1	DSE	dermatan sulfate epimerase	1.95973	6.16344	10.0001	1.81416e-12	6.02784e-10	18.3314
TC1000009927,hg,1	ST8SIA6	ST8 alpha-N-acetyl-neuraminide alpha-2;8-sialyltransferase 6	-3.79284	3.74894	-9.9717	1.96954e-12	6.46229e-10	18.2512
TC0900008953,hg,1	ASS1	argininosuccinate synthase 1	-3.75986	5.59647	-9.93499	2.19093e-12	7.09998e-10	18.1473
TC1700007557,hg,1	CCL2	C-C motif chemokine ligand 2	3.43599	8.52332	9.88371	2.54312e-12	8.09113e-10	18.0018
TC0900011393,hg,1	TRAF1	TNF receptor associated factor 1	2.92946	4.96118	9.88165	2.55844e-12	8.09113e-10	17.9959
TC0200015193,hg,1	CALCRL	calcitonin receptor like receptor	-1.63995	8.04953	-9.8398	2.89016e-12	9.03141e-10	17.8769
TC0500011448,hg,1	ARRDC3	arrestin domain containing 3	1.83644	7.61913	9.81823	3.07785e-12	9.39423e-10	17.8154
TC1100010661,hg,1	CHST1	carbohydrate sulfotransferase 1	1.69138	7.42714	9.71818	4.12432e-12	1.23022e-09	17.5296
TC0500007138,hg,1	IL7R	interleukin 7 receptor	4.16029	3.66917	9.69909	4.36187e-12	1.28646e-09	17.4749
TC1600006585,hg,1	SLC9A3R2	SLC9A3 regulator 2	-2.47476	8.99999	-9.68338	4.56764e-12	1.32636e-09	17.4299
TC0600009980,hg,1	ZDHHC14	zinc finger DHHC-type containing 14	1.73481	5.58346	9.68111	4.59821e-12	1.32636e-09	17.4234
TC1900011057,hg,1	PLA2G4C	phospholipase A2 group IVC	2.12958	7.40494	9.60633	5.72929e-12	1.63465e-09	17.2085
TC2100007821,hg,1	ADAMTS1	ADAM metallopeptidase with thrombospondin type 1 motif 1	-3.79316	7.499	-9.56615	6.44979e-12	1.81909e-09	17.0927
TC0100012734,hg,1	TNFRSF9	TNF receptor superfamily member 9	2.79045	3.79697	9.56278	6.51431e-12	1.81909e-09	17.083
TC0100013313,hg,1	MYOM3	myomesin 3	-3.69835	4.44827	-9.47838	8.36067e-12	2.26247e-09	16.8391
TC0800010783,hg,1	MSC	musculin	2.83745	3.76222	9.47217	8.51594e-12	2.27913e-09	16.8211
TC1100008831,hg,1	ENDOD1	endonuclease domain containing 1	-2.65484	3.79878	-9.46226	8.76957e-12	2.27913e-09	16.7924
TC0200009662,hg,1	TNFAIP6	TNF alpha induced protein 6	3.42893	3.64286	9.42132	9.90201e-12	2.54822e-09	16.6737
TC1600007957,hg,1	MT2A	metallothionein 2A	1.64728	11.3461	9.40197	1.04877e-11	2.67272e-09	16.6175
TC1000008800,hg,1	GSTO1	glutathione S-transferase omega 1	-1.34569	6.80444	-9.39068	1.08456e-11	2.73738e-09	16.5847
TC2100006433,hg,1	ICOSLG	inducible T cell costimulator ligand	2.7638	3.96306	9.37685	1.13009e-11	2.77252e-09	16.5445
TC0600008486,hg,1	OGFRL1	opioid growth factor receptor like 1	1.89965	7.11802	9.37231	1.14547e-11	2.77252e-09	16.5313
TC1100012037,hg,1	MAML2	mastermind like transcriptional coactivator 2	1.30409	7.35999	9.37219	1.1459e-11	2.77252e-09	16.5309
TC0700012230,hg,1	NRCAM	neuronal cell adhesion molecule	1.54665	9.30126	9.3706	1.1513e-11	2.77252e-09	16.5263
TC0900012289,hg,1	LCN6	lipocalin 6	-2.88526	4.08887	-9.34955	1.22578e-11	2.89868e-09	16.465
TC0200015771,hg,1	TUBA4A	tubulin alpha 4a	-1.82446	6.32153	-9.25083	1.64569e-11	3.78927e-09	16.1769
TC1100010946,hg,1	LPXN	leupaxin	2.38456	5.39305	9.2432	1.68366e-11	3.82598e-09	16.1546
TC1100006831,hg,1	ADM	adrenomedullin	2.95949	6.68188	9.24179	1.69078e-11	3.82598e-09	16.1504
TC0700013291,hg,1	ESYT2	extended synaptotagmin 2	-1.42893	6.02169	-9.2245	1.78058e-11	3.99473e-09	16.0998
TC1900008286,hg,1	BCAM	basal cell adhesion molecule (Lutheran blood group)	-3.43792	4.92559	-9.21792	1.81596e-11	4.03958e-09	16.0806
TC0800010575,hg,1	CA8	carbonic anhydrase 8	2.29421	1.74695	9.20075	1.91182e-11	4.21709e-09	16.0302
TC1400007443,hg,1	HSPA2	heat shock protein family A (Hsp70) member 2	-2.49571	3.21953	-9.13406	2.33531e-11	4.91382e-09	15.8344
TC0200008259,hg,1	MAT2A	methionine adenosyltransferase 2A	-1.85809	7.8492	-9.13074	2.35873e-11	4.91382e-09	15.8247
TC0100015864,hg,1	S100A6	S100 calcium binding protein A6	-1.31006	8.15693	-9.12418	2.40573e-11	4.97229e-09	15.8054
TC0400012820,hg,1	FGF5	fibroblast growth factor 5	2.57793	4.96256	9.11579	2.46716e-11	5.05942e-09	15.7807
TC0400011015,hg,1	CXCL3	C-X-C motif chemokine ligand 3	2.21307	4.83827	9.09763	2.60569e-11	5.30207e-09	15.7272
TC1400010726,hg,1	ADCY4	adenylate cyclase 4	-1.67631	7.83699	-8.98829	3.62341e-11	7.20537e-09	15.4045
TC1700007796,hg,1	IGFBP4	insulin like growth factor binding protein 4	-1.6909	8.1762	-8.93949	4.19987e-11	8.22704e-09	15.26
TC1400009225,hg,1	GMFB	glia maturation factor beta	1.74379	4.22345	8.85731	5.38863e-11	1.02497e-08	15.0159
TC1200012592,hg,1	C1S	complement C1s	2.67243	3.06171	8.84097	5.66286e-11	1.06938e-08	14.9673
TC0100014191,hg,1	RAB3B	RAB3B; member RAS oncogene family	2.28833	6.93963	8.80121	6.39111e-11	1.18141e-08	14.8489
TC0800011814,hg,1	GSDMC	gasdermin C	-3.4654	4.04062	-8.72212	8.13387e-11	1.43293e-08	14.6127
TC0100009524,hg,1	VANGL1	VANGL planar cell polarity protein 1	-1.94788	6.49939	-8.71619	8.28248e-11	1.44938e-08	14.5949
TC0900010543,hg,1	TLE1	TLE family member 1; transcriptional corepressor	1.43077	7.29503	8.7112	8.40979e-11	1.46191e-08	14.58
TC1900007830,hg,1	SCN1B	sodium voltage-gated channel beta subunit 1	-1.82317	4.03498	-8.66648	9.6421e-11	1.65422e-08	14.446
TC1100007030,hg,1	NAV2	neuron navigator 2	1.33374	7.53443	8.66086	9.80943e-11	1.672e-08	14.4292
TC0400011735,hg,1	TNIP3	TNFAIP3 interacting protein 3	3.04167	3.67215	8.64717	1.02291e-10	1.7132e-08	14.3882
TC1000009830,hg,1	CCDC3	coiled-coil domain containing 3	-3.65595	3.11657	-8.64453	1.03122e-10	1.7132e-08	14.3802
TC1700008945,hg,1	SPHK1	sphingosine kinase 1	1.60386	7.45324	8.62395	1.09834e-10	1.81322e-08	14.3185
TC1000009067,hg,1	GRK5	G protein-coupled receptor kinase 5	1.58387	6.28215	8.59358	1.20554e-10	1.97776e-08	14.2272
TC1900008300,hg,1	RELB	RELB proto-oncogene; NF-kB subunit	2.36521	5.27481	8.57226	1.28707e-10	2.07266e-08	14.1631
TC0200016115,hg,1	ARL4C	ADP ribosylation factor like GTPase 4C	2.46858	4.08834	8.56407	1.31985e-10	2.09969e-08	14.1384
TC0300013665,hg,1	MUC4	mucin 4; cell surface associated	2.32355	2.11827	8.53609	1.43841e-10	2.26088e-08	14.0542
TC0300012483,hg,1	C3orf36	chromosome 3 open reading frame 36	-3.72718	3.24198	-8.51954	1.5135e-10	2.33693e-08	14.0043
TC1700009938,hg,1	RASD1	ras related dexamethasone induced 1	2.73214	5.22167	8.4981	1.61678e-10	2.4818e-08	13.9396
TC1700007913,hg,1	RAMP2	receptor activity modifying protein 2	-3.22625	6.24804	-8.38677	2.27947e-10	3.39964e-08	13.6029
TC0600009710,hg,1	STX11	syntaxin 11	2.33801	5.32854	8.3801	2.32692e-10	3.41974e-08	13.5827
TC1100012130,hg,1	MMP10	matrix metallopeptidase 10	5.48997	6.03537	8.37939	2.33202e-10	3.41974e-08	13.5806
TC1200009160,hg,1	P2RX4	purinergic receptor P2X 4	2.15821	6.89802	8.36072	2.47069e-10	3.60295e-08	13.524
TC1900006480,hg,1	PALM	paralemmin	-3.11829	4.53542	-8.34254	2.61374e-10	3.78272e-08	13.4688
TC0X00007504,hg,1	STARD8	StAR related lipid transfer domain containing 8	-2.24394	4.80965	-8.33277	2.694e-10	3.8642e-08	13.4392
TC0300013645,hg,1	APOD	apolipoprotein D	3.11237	6.25171	8.3024	2.95994e-10	4.12693e-08	13.3469
TC0500008835,hg,1	CXXC5	CXXC finger protein 5	-2.04332	4.68083	-8.30056	2.97681e-10	4.12693e-08	13.3413
TC1000011445,hg,1	MYOF	myoferlin	-1.31155	8.23132	-8.29775	3.00295e-10	4.12693e-08	13.3327
TC1700008228,hg,1	ITGA3	integrin subunit alpha 3	-1.38017	8.31916	-8.28687	3.10594e-10	4.22423e-08	13.2997
TC0300007406,hg,1	SEMA3F	semaphorin 3F	-1.40438	6.96245	-8.26867	3.2865e-10	4.44677e-08	13.2443
TC1100010893,hg,1	SLC43A1	solute carrier family 43 member 1	1.47504	5.69657	8.24865	3.49728e-10	4.63637e-08	13.1833
TC0900011300,hg,1	TNFSF15	TNF superfamily member 15	3.43643	2.24939	8.243	3.55922e-10	4.69478e-08	13.1661
TC0600013010,hg,1	MAN1A1	mannosidase alpha class 1A member 1	-1.42494	6.73272	-8.2101	3.94249e-10	5.14858e-08	13.0659
TC1000006652,hg,1	PFKFB3	6-phosphofructo-2-kinase/fructose-2;6-biphosphatase 3	1.77844	6.22004	8.19832	4.08974e-10	5.31443e-08	13.0299
TC0800007221,hg,1	NRG1	neuregulin 1	3.0906	7.68618	8.17655	4.37642e-10	5.57654e-08	12.9635
TC1700009995,hg,1	GRAP	GRB2 related adaptor protein	1.41999	6.05962	8.05031	6.48963e-10	7.92308e-08	12.5772
TC0800010918,hg,1	ZNF704	zinc finger protein 704	2.79662	3.8337	8.04062	6.68932e-10	8.12907e-08	12.5475
TC0200008894,hg,1	MERTK	MER proto-oncogene; tyrosine kinase	2.1994	7.28163	7.98929	7.85547e-10	9.45863e-08	12.3899
TC0400011279,hg,1	ABCG2	ATP binding cassette subfamily G member 2 (Junior blood group)	-3.13472	2.19217	-7.97987	8.09093e-10	9.69767e-08	12.3609
TC1300009288,hg,1	KCTD12	potassium channel tetramerization domain containing 12	-1.86697	6.86416	-7.97454	8.22712e-10	9.81608e-08	12.3445
TC1900011726,hg,1	C19orf33	chromosome 19 open reading frame 33	-3.48633	5.5951	-7.96711	8.42123e-10	9.95715e-08	12.3217
TC1100008983,hg,1	ACAT1	acetyl-CoA acetyltransferase 1	-1.40126	5.31691	-7.89559	1.05406e-09	1.22425e-07	12.1015
TC0500008356,hg,1	KCNN2	potassium calcium-activated channel subfamily N member 2	2.36219	3.80519	7.89252	1.06429e-09	1.22615e-07	12.092
TC0900011120,hg,1	KLF4	Kruppel like factor 4	-2.22115	4.38989	-7.89185	1.06653e-09	1.22615e-07	12.09
TC0500009046,hg,1	ADRB2	adrenoceptor beta 2	-1.88878	3.05284	-7.8896	1.07412e-09	1.22615e-07	12.083
TC1700010036,hg,1	ALDH3A1	aldehyde dehydrogenase 3 family member A1	-4.03809	4.05895	-7.88952	1.07438e-09	1.22615e-07	12.0828
TC2000006558,hg,1	HSPA12B	heat shock protein family A (Hsp70) member 12B	-2.15139	4.4274	-7.87431	1.12699e-09	1.28062e-07	12.0359
TC1400010784,hg,1	SYNE3	spectrin repeat containing nuclear envelope family member 3	-1.98478	4.14554	-7.85456	1.19924e-09	1.33385e-07	11.9749
TC0100006787,hg,1	PIK3CD	phosphatidylinositol-4;5-bisphosphate 3-kinase catalytic subunit delta	2.00659	4.75575	7.84097	1.25163e-09	1.37465e-07	11.933
TC1200010022,hg,1	MGP	matrix Gla protein	-3.55987	7.01326	-7.83034	1.29426e-09	1.40384e-07	11.9002
TC0600011225,hg,1	H2AC14	H2A clustered histone 14	-2.18599	6.05537	-7.82632	1.31072e-09	1.41585e-07	11.8878
TC2100007402,hg,1	ADARB1	adenosine deaminase RNA specific B1	-1.40012	7.15017	-7.81103	1.37542e-09	1.46762e-07	11.8405
TC0200010980,hg,1	CCL20	C-C motif chemokine ligand 20	4.06115	4.05321	7.79055	1.4671e-09	1.54951e-07	11.7772
TC0900008504,hg,1	COL27A1	collagen type XXVII alpha 1 chain	1.49569	6.07855	7.73714	1.73641e-09	1.80869e-07	11.6119
TC1400007632,hg,1	PAPLN	papilin; proteoglycan like sulfated glycoprotein	2.4965	3.61059	7.71414	1.86725e-09	1.92966e-07	11.5406
TC0100015754,hg,1	CTSK	cathepsin K	2.59628	4.2439	7.67691	2.1005e-09	2.1288e-07	11.4252
TC1700011558,hg,1	SLC16A6	solute carrier family 16 member 6	3.93412	3.80999	7.66605	2.17392e-09	2.19474e-07	11.3915
TC1800008474,hg,1	SLC39A6	solute carrier family 39 member 6	1.64282	5.51938	7.66037	2.21333e-09	2.22596e-07	11.3739
TC1700011756,hg,1	CASKIN2	CASK interacting protein 2	-1.51645	6.57468	-7.64224	2.34404e-09	2.33949e-07	11.3176
TC1200008535,hg,1	ELK3	ETS transcription factor ELK3	-1.65552	7.28406	-7.62418	2.48202e-09	2.45851e-07	11.2615
TC2200007783,hg,1	PIM3	Pim-3 proto-oncogene; serine/threonine kinase	2.162	5.43426	7.60807	2.61205e-09	2.56793e-07	11.2114
TC1800007471,hg,1	PMAIP1	phorbol-12-myristate-13-acetate-induced protein 1	2.56297	5.00924	7.60386	2.64713e-09	2.58306e-07	11.1983
TC0500013309,hg,1	ESM1	endothelial cell specific molecule 1	1.80401	8.85252	7.59756	2.70053e-09	2.62542e-07	11.1787
TC0200014414,hg,1	CXCR4	C-X-C motif chemokine receptor 4	3.09753	7.78885	7.59483	2.72399e-09	2.63845e-07	11.1702
TC0400009033,hg,1	TRIM2	tripartite motif containing 2	-1.75071	6.37255	-7.59332	2.73707e-09	2.64137e-07	11.1655
TC0200006627,hg,1	ID2	inhibitor of DNA binding 2	1.97189	6.05678	7.5778	2.8751e-09	2.75897e-07	11.1173
TC0900007143,hg,1	ZCCHC7	zinc finger CCHC-type containing 7	1.6516	6.96717	7.57623	2.88946e-09	2.75897e-07	11.1124
TC0500008620,hg,1	CSF2	colony stimulating factor 2	2.71134	3.57093	7.57064	2.94121e-09	2.78714e-07	11.095
TC0300011259,hg,1	ARHGEF3	Rho guanine nucleotide exchange factor 3	-2.09032	4.49782	-7.56315	3.01192e-09	2.83369e-07	11.0717
TC0200015815,hg,1	EPHA4	EPH receptor A4	-2.0423	6.16094	-7.50861	3.58142e-09	3.3285e-07	10.9018
TC0100010609,hg,1	DNM3	dynamin 3	-2.36543	2.83287	-7.4976	3.70899e-09	3.42807e-07	10.8675
TC2000007670,hg,1	SNAI1	snail family transcriptional repressor 1	1.71788	7.40717	7.48418	3.87065e-09	3.55248e-07	10.8256
TC0700012755,hg,1	KIAA1549	KIAA1549	1.54943	5.6927	7.4798	3.9249e-09	3.58972e-07	10.8119
TC1100009279,hg,1	OAF	out at first homolog	-1.79648	6.25443	-7.455	4.24708e-09	3.87089e-07	10.7346
TC1200011246,hg,1	PTPRR	protein tyrosine phosphatase receptor type R	-2.28713	3.22324	-7.44588	4.37228e-09	3.94391e-07	10.7061
TC1600007962,hg,1	MT1A	metallothionein 1A	1.97079	9.18959	7.42677	4.64645e-09	4.12043e-07	10.6464
TC0600008122,hg,1	CAPN11	calpain 11	-2.65161	4.76141	-7.3989	5.0779e-09	4.42706e-07	10.5593
TC1600007964,hg,1	MT1B	metallothionein 1B	1.88249	9.56099	7.37084	5.55308e-09	4.77911e-07	10.4716
TC2200007337,hg,1	MAFF	MAF bZIP transcription factor F	1.77635	6.5462	7.3632	5.69003e-09	4.86973e-07	10.4477
TC1000008224,hg,1	PLAC9	placenta associated 9	-1.8053	3.12718	-7.34103	6.10704e-09	5.17109e-07	10.3783
TC0100010543,hg,1	ATP1B1	ATPase Na+/K+ transporting subunit beta 1	1.43756	7.80555	7.33658	6.19441e-09	5.21144e-07	10.3643
TC0700006890,hg,1	IL6	interleukin 6	2.87441	6.55096	7.33321	6.2614e-09	5.25097e-07	10.3538
TC1000008727,hg,1	NFKB2	nuclear factor kappa B subunit 2	1.72571	6.13023	7.31608	6.61331e-09	5.51088e-07	10.3002
TC0400012818,hg,1	CCNG2	cyclin G2	1.40419	6.9622	7.31338	6.6707e-09	5.54111e-07	10.2917
TC0600007854,hg,1	PI16	peptidase inhibitor 16	-3.97686	3.36171	-7.3047	6.85814e-09	5.64324e-07	10.2645
TC0300013954,hg,1	ZNF385D	zinc finger protein 385D	3.41138	2.80492	7.27661	7.5022e-09	6.13474e-07	10.1765
TC1200011845,hg,1	SELPLG	selectin P ligand	-2.49436	3.24697	-7.27527	7.53436e-09	6.1419e-07	10.1723
TC2200009257,hg,1	TCN2	transcobalamin 2	-1.63828	7.83375	-7.26386	7.81426e-09	6.35036e-07	10.1365
TC2000009458,hg,1	NFATC2	nuclear factor of activated T cells 2	2.16026	5.24336	7.2595	7.92385e-09	6.41954e-07	10.1228
TC1100009666,hg,1	SIGIRR	single Ig and TIR domain containing	-1.5584	5.11076	-7.24956	8.17994e-09	6.58635e-07	10.0916
TC0200009060,hg,1	STEAP3	STEAP3 metalloreductase	1.91162	5.59861	7.22428	8.86895e-09	7.07602e-07	10.0123
TC0200015002,hg,1	CHN1	chimerin 1	-1.40214	5.85854	-7.22274	8.91261e-09	7.08786e-07	10.0075
TC0100015925,hg,1	KCNN3	potassium calcium-activated channel subfamily N member 3	-1.78151	3.22356	-7.19523	9.73305e-09	7.69526e-07	9.92111
TC1100013160,hg,1	C11orf91	chromosome 11 open reading frame 91	-1.96048	3.75157	-7.18931	9.91954e-09	7.81916e-07	9.90249
TC0200016710,hg,1	ANKRD36C	ankyrin repeat domain 36C	-1.53325	5.45144	-7.18832	9.951e-09	7.82047e-07	9.89938
TC1600007537,hg,1	TGFB1I1	transforming growth factor beta 1 induced transcript 1	1.33539	7.03926	7.17952	1.02354e-08	8.01999e-07	9.87174
TC0700006488,hg,1	GPER1	G protein-coupled estrogen receptor 1	-2.35902	3.18502	-7.14463	1.14464e-08	8.75964e-07	9.76207
TC1700010677,hg,1	KRT19	keratin 19	-1.836	3.65488	-7.13599	1.17676e-08	8.87606e-07	9.73493
TC0400011175,hg,1	TMEM150C	transmembrane protein 150C	-2.08866	4.12755	-7.07962	1.41003e-08	1.03674e-06	9.55756
TC1600009722,hg,1	USP31	ubiquitin specific peptidase 31	1.61028	5.95795	7.0619	1.49259e-08	1.08529e-06	9.50175
TC0300013855,hg,1	NFKBIZ	NFKB inhibitor zeta	1.52918	7.50879	7.05278	1.53695e-08	1.10834e-06	9.47302
TC0500011896,hg,1	ZNF608	zinc finger protein 608	-1.90368	6.30785	-7.04547	1.57347e-08	1.12798e-06	9.44999
TC0800011764,hg,1	LRATD2	LRAT domain containing 2	2.43151	4.71974	7.03679	1.61796e-08	1.15407e-06	9.42265
TC0400008618,hg,1	FGF2	fibroblast growth factor 2	-1.44815	5.33171	-7.03426	1.63119e-08	1.16035e-06	9.41467
TC1400008677,hg,1	SLC7A7	solute carrier family 7 member 7	2.06529	5.95829	7.03115	1.64753e-08	1.16881e-06	9.40489
TC0500013316,hg,1	CD180	CD180 molecule	-3.7078	2.88081	-7.02635	1.67314e-08	1.18378e-06	9.38976
TC1700010420,hg,1	SLFN11	schlafen family member 11	-1.68818	4.8842	-7.02145	1.6997e-08	1.19612e-06	9.37432
TC2200006912,hg,1	CRYBB3	crystallin beta B3	-1.79008	2.65619	-7.02058	1.70446e-08	1.19627e-06	9.37157
TC0200013750,hg,1	FHL2	four and a half LIM domains 2	1.65678	6.70344	7.00456	1.79455e-08	1.23636e-06	9.32106
TC2000006559,hg,1	CDC25B	cell division cycle 25B	-1.41242	6.9499	-7.00139	1.81293e-08	1.24575e-06	9.31107
TC1000008193,hg,1	PPIF	peptidylprolyl isomerase F	1.66331	5.88543	6.9856	1.90731e-08	1.30378e-06	9.2613
TC1200010713,hg,1	FIGNL2	fidgetin like 2	-1.40728	1.7526	-6.96266	2.05344e-08	1.38562e-06	9.18891
TC1200011838,hg,1	CMKLR1	chemerin chemokine-like receptor 1	-5.52305	3.33312	-6.95887	2.07857e-08	1.39541e-06	9.17698
TC2100008490,hg,1	BACH1	BTB domain and CNC homolog 1	1.56052	5.83678	6.95806	2.084e-08	1.39548e-06	9.17442
TC0900008982,hg,1	AIF1L	allograft inflammatory factor 1 like	-2.53985	3.38888	-6.9398	2.21013e-08	1.47149e-06	9.1168
TC0100017064,hg,1	NUAK2	NUAK family kinase 2	2.2332	4.14393	6.9208	2.34959e-08	1.54186e-06	9.0568
TC0500010924,hg,1	ADAMTS6	ADAM metallopeptidase with thrombospondin type 1 motif 6	-1.90394	6.29832	-6.8654	2.80861e-08	1.80253e-06	8.88182
TC1700009385,hg,1	SLC43A2	solute carrier family 43 member 2	1.55302	7.30905	6.85606	2.8945e-08	1.84861e-06	8.85229
TC0100017142,hg,1	CD34	CD34 molecule	-4.03006	8.0054	-6.82907	3.15765e-08	2.00691e-06	8.76697
TC0400008641,hg,1	FAT4	FAT atypical cadherin 4	-1.60636	7.13688	-6.82239	3.22637e-08	2.04563e-06	8.74587
TC0600012709,hg,1	POPDC3	popeye domain containing 3	3.17249	2.44923	6.76951	3.82658e-08	2.38584e-06	8.5786
TC1900010931,hg,1	EXOC3L2	exocyst complex component 3 like 2	-2.03016	3.15258	-6.72945	4.35507e-08	2.6401e-06	8.45178
TC1900010595,hg,1	PPP1R14A	protein phosphatase 1 regulatory inhibitor subunit 14A	-2.66536	3.48434	-6.72644	4.39757e-08	2.65972e-06	8.44226
TC1200011002,hg,1	LRIG3	leucine rich repeats and immunoglobulin like domains 3	1.48602	5.91111	6.71178	4.61085e-08	2.76325e-06	8.39583
TC0200007717,hg,1	AHSA2P	activator of HSP90 ATPase homolog 2; pseudogene	-1.357	5.29337	-6.71059	4.62852e-08	2.76752e-06	8.39208
TC0700006529,hg,1	ELFN1	extracellular leucine rich repeat and fibronectin type III domain containing 1	-1.91869	3.57966	-6.70498	4.7133e-08	2.80543e-06	8.37429
TC1900008343,hg,1	QPCTL	glutaminyl-peptide cyclotransferase like	1.54889	4.91313	6.67996	5.11015e-08	2.99812e-06	8.29505
TC2100008562,hg,1	RUNX1	RUNX family transcription factor 1	1.82548	6.16524	6.67955	5.11698e-08	2.99812e-06	8.29374
TC1200009890,hg,1	CLEC1A	C-type lectin domain family 1 member A	2.00326	4.40778	6.66689	5.33066e-08	3.10049e-06	8.25365
TC0500007834,hg,1	F2RL1	F2R like trypsin receptor 1	3.30433	5.41588	6.66641	5.33896e-08	3.10049e-06	8.25212
TC1700009079,hg,1	C1QTNF1	C1q and TNF related 1	2.06539	4.76485	6.65239	5.5865e-08	3.22286e-06	8.2077
TC1500009036,hg,1	MEIS2	Meis homeobox 2	-1.45452	7.58455	-6.64615	5.70026e-08	3.28127e-06	8.18794
TC0100015716,hg,1	MTMR11	myotubularin related protein 11	-1.47518	4.36661	-6.64445	5.73183e-08	3.29223e-06	8.18253
TC1900007142,hg,1	ZSWIM4	zinc finger SWIM-type containing 4	1.58092	5.05207	6.63584	5.89367e-08	3.37044e-06	8.15524
TC0100013028,hg,1	EPHA2	EPH receptor A2	1.79034	6.58282	6.63188	5.96946e-08	3.40636e-06	8.14272
TC0300006580,hg,1	IRAK2	interleukin 1 receptor associated kinase 2	1.57314	5.63984	6.62911	6.02331e-08	3.4222e-06	8.13391
TC0800008801,hg,1	TRIB1	tribbles pseudokinase 1	1.64954	6.35175	6.62273	6.14884e-08	3.48598e-06	8.1137
TC0600011482,hg,1	AGER	advanced glycosylation end-product specific receptor	-1.99951	2.32906	-6.60964	6.41482e-08	3.59792e-06	8.0722
TC1400009705,hg,1	PGF	placental growth factor	1.49585	9.44437	6.60536	6.50424e-08	3.63255e-06	8.05863
TC1100010290,hg,1	E2F8	E2F transcription factor 8	-2.09055	1.65191	-6.60231	6.56882e-08	3.66082e-06	8.04895
TC0100008996,hg,1	ZNF326	zinc finger protein 326	-1.46975	4.92443	-6.591	6.81354e-08	3.78917e-06	8.0131
TC1100008827,hg,1	SRSF8	serine and arginine rich splicing factor 8	-1.83442	5.09539	-6.58415	6.96619e-08	3.84904e-06	7.99139
TC0400007806,hg,1	NPFFR2	neuropeptide FF receptor 2	2.17908	2.35859	6.56629	7.38089e-08	4.0447e-06	7.93472
TC1800007431,hg,1	MALT1	MALT1 paracaspase	-1.51748	5.37154	-6.51015	8.85204e-08	4.74198e-06	7.75663
TC0200009973,hg,1	ITGA6	integrin subunit alpha 6	-1.47719	8.0335	-6.5075	8.92834e-08	4.75375e-06	7.74822
TC2000007100,hg,1	CCM2L	CCM2 like scaffold protein	-1.76204	5.03018	-6.50573	8.97973e-08	4.77143e-06	7.7426
TC0500013392,hg,1	CCNJL	cyclin J like	1.37444	5.93961	6.49242	9.37509e-08	4.9415e-06	7.70039
TC0900008441,hg,1	UGCG	UDP-glucose ceramide glucosyltransferase	1.90153	5.58337	6.49043	9.43588e-08	4.95832e-06	7.69405
TC1900010789,hg,1	POU2F2	POU class 2 homeobox 2	1.77722	3.34046	6.49014	9.44478e-08	4.95832e-06	7.69313
TC1100012269,hg,1	ARHGAP20	Rho GTPase activating protein 20	-2.10577	2.64242	-6.47447	9.93649e-08	5.20605e-06	7.64341
TC0300007386,hg,1	APEH	acylaminoacyl-peptide hydrolase	1.33262	5.16004	6.47152	1.0032e-07	5.23769e-06	7.63404
TC0200014382,hg,1	TMEM163	transmembrane protein 163	2.31078	2.24821	6.46125	1.03714e-07	5.35905e-06	7.60144
TC1800008891,hg,1	BCL2	BCL2 apoptosis regulator	1.32046	4.45624	6.45405	1.06161e-07	5.47472e-06	7.57859
TC1100008453,hg,1	SLCO2B1	solute carrier organic anion transporter family member 2B1	2.54915	1.8036	6.45111	1.07178e-07	5.51631e-06	7.56925
TC1300009993,hg,1	BIVM	basic; immunoglobulin-like variable motif containing	-1.36085	5.63514	-6.44662	1.0875e-07	5.5645e-06	7.55499
TC0700012126,hg,1	RELN	reelin	2.20203	4.73495	6.44575	1.09057e-07	5.56936e-06	7.55223
TC1000008926,hg,1	ACSL5	acyl-CoA synthetase long chain family member 5	-1.82765	6.62838	-6.44357	1.09829e-07	5.59787e-06	7.54532
TC1900010651,hg,1	GMFG	glia maturation factor gamma	3.00004	6.90139	6.41606	1.20073e-07	6.03792e-06	7.45797
TC0200015893,hg,1	DOCK10	dedicator of cytokinesis 10	1.60792	5.56562	6.38319	1.33573e-07	6.48088e-06	7.35361
TC1500009728,hg,1	DAPK2	death associated protein kinase 2	1.58217	3.03546	6.36836	1.40155e-07	6.77519e-06	7.3065
TC0200010284,hg,1	MYO1B	myosin IB	2.17884	3.53023	6.35737	1.45236e-07	6.99116e-06	7.27162
TC1900007384,hg,1	GDF15	growth differentiation factor 15	2.22587	7.75025	6.35179	1.47888e-07	7.09671e-06	7.2539
TC0300008945,hg,1	MRAS	muscle RAS oncogene homolog	-2.558	4.50795	-6.34901	1.49227e-07	7.14793e-06	7.24507
TC0500011418,hg,1	MEF2C	myocyte enhancer factor 2C	-2.01663	5.51258	-6.33137	1.58014e-07	7.48686e-06	7.18904
TC1000007132,hg,1	BAMBI	BMP and activin membrane bound inhibitor	1.68606	4.29428	6.32636	1.60603e-07	7.54145e-06	7.17312
TC0100013275,hg,1	ZNF436	zinc finger protein 436	-1.53692	4.83823	-6.31036	1.69158e-07	7.87275e-06	7.1223
TC2100008424,hg,1	SLC19A1	solute carrier family 19 member 1	1.82291	6.0965	6.30604	1.71547e-07	7.96979e-06	7.10857
TC1600007958,hg,1	MT1L	metallothionein 1L; pseudogene	1.96495	8.47553	6.29359	1.78617e-07	8.22547e-06	7.06903
TC2200008211,hg,1	GGT5	gamma-glutamyltransferase 5	-2.6558	4.61778	-6.24786	2.07188e-07	9.37661e-06	6.92375
TC0400010058,hg,1	HS3ST1	heparan sulfate-glucosamine 3-sulfotransferase 1	-2.79585	3.47021	-6.24733	2.07544e-07	9.37661e-06	6.92207
TC0100012788,hg,1	GPR157	G protein-coupled receptor 157	1.97698	3.71521	6.24429	2.09599e-07	9.44345e-06	6.91242
TC0700011706,hg,1	ABCB1	ATP binding cassette subfamily B member 1	-1.94692	5.26007	-6.2355	2.15668e-07	9.66054e-06	6.88448
TC1100008999,hg,1	ZC3H12C	zinc finger CCCH-type containing 12C	1.47259	7.10729	6.23394	2.16763e-07	9.67655e-06	6.87952
TC1100007273,hg,1	CD44	CD44 molecule (Indian blood group)	1.63112	8.25743	6.23035	2.19304e-07	9.77337e-06	6.86811
TC1700006810,hg,1	ARHGEF15	Rho guanine nucleotide exchange factor 15	-1.50847	6.02752	-6.21455	2.3084e-07	1.01666e-05	6.81793
TC0X00006704,hg,1	REPS2	RALBP1 associated Eps domain containing 2	1.70129	2.15962	6.20638	2.37045e-07	1.03359e-05	6.79196
TC1900011423,hg,1	CDC42EP5	CDC42 effector protein 5	1.33134	5.7984	6.20339	2.39354e-07	1.04165e-05	6.78247
TC0100011533,hg,1	ATF3	activating transcription factor 3	3.48232	4.32603	6.19558	2.45499e-07	1.05989e-05	6.75766
TC0X00010473,hg,1	TSC22D3	TSC22 domain family member 3	-1.53893	5.65418	-6.18681	2.52585e-07	1.08623e-05	6.72981
TC1000011596,hg,1	DNMBP	dynamin binding protein	1.34843	7.80187	6.18343	2.5537e-07	1.09244e-05	6.71908
TC0400011650,hg,1	ARSJ	arylsulfatase family member J	1.72414	6.67022	6.17551	2.62021e-07	1.11471e-05	6.69391
TC1100013084,hg,1	AMOTL1	angiomotin like 1	-1.45041	6.72931	-6.1543	2.80695e-07	1.18647e-05	6.62653
TC0900012197,hg,1	PTGDS	prostaglandin D2 synthase	-2.49984	3.57995	-6.14449	2.89777e-07	1.22092e-05	6.59537
TC1700010618,hg,1	TOP2A	DNA topoisomerase II alpha	-2.76063	3.41334	-6.14383	2.90405e-07	1.22161e-05	6.59325
TC0800010275,hg,1	PLAT	plasminogen activator; tissue type	-2.03661	6.95003	-6.13986	2.94171e-07	1.2335e-05	6.58064
TC0600008972,hg,1	PRDM1	PR/SET domain 1	3.27584	4.12424	6.12866	3.05058e-07	1.26864e-05	6.54508
TC1200010459,hg,1	PRICKLE1	prickle planar cell polarity protein 1	-2.14648	5.77529	-6.12771	3.06005e-07	1.26864e-05	6.54205
TC0X00011305,hg,1	NHSL2	NHS like 2	-1.95959	6.18435	-6.12193	3.11801e-07	1.28767e-05	6.52369
TC1900009297,hg,1	TBXA2R	thromboxane A2 receptor	-1.55734	4.94515	-6.09255	3.43008e-07	1.38945e-05	6.43035
TC0200007803,hg,1	LGALSL	galectin like	-1.33246	4.44397	-6.07121	3.67613e-07	1.47545e-05	6.36257
TC0400011616,hg,1	TIFA	TRAF interacting protein with forkhead associated domain	1.96074	4.14909	6.06738	3.72211e-07	1.49163e-05	6.35041
TC1000011567,hg,1	CRTAC1	cartilage acidic protein 1	-2.81306	3.07215	-6.06656	3.732e-07	1.49235e-05	6.34781
TC0600010991,hg,1	MBOAT1	membrane bound O-acyltransferase domain containing 1	-1.62028	2.93299	-6.06567	3.74281e-07	1.49308e-05	6.34498
TC0700012043,hg,1	CLDN15	claudin 15	-1.89359	5.19684	-6.06157	3.79294e-07	1.50621e-05	6.33197
TC1700009150,hg,1	BAIAP2	BAR/IMD domain containing adaptor protein 2	1.46755	5.14787	6.04972	3.94169e-07	1.55821e-05	6.29434
TC0100013636,hg,1	RNF19B	ring finger protein 19B	1.65115	6.18099	6.04306	4.02787e-07	1.5875e-05	6.27318
TC0100014579,hg,1	ZRANB2	zinc finger RANBP2-type containing 2	-1.42702	5.65998	-6.03874	4.0848e-07	1.60753e-05	6.25945
TC2200009345,hg,1	C1QTNF6	C1q and TNF related 6	-1.48419	6.32464	-6.03473	4.13828e-07	1.62e-05	6.24673
TC0600007862,hg,1	PIM1	Pim-1 proto-oncogene; serine/threonine kinase	2.66167	4.82717	6.02828	4.2258e-07	1.64003e-05	6.22625
TC0100010867,hg,1	LAMC2	laminin subunit gamma 2	5.07154	4.39803	6.02054	4.33342e-07	1.67612e-05	6.20165
TC0600012544,hg,1	RRAGD	Ras related GTP binding D	1.64202	3.50001	6.01607	4.39676e-07	1.69722e-05	6.18746
TC1300009714,hg,1	ARGLU1	arginine and glutamate rich 1	-1.41681	6.39395	-6.01409	4.42502e-07	1.70561e-05	6.1812
TC0300013823,hg,1	CLEC3B	C-type lectin domain family 3 member B	-1.34503	1.92542	-6.01063	4.475e-07	1.71998e-05	6.17021
TC0800008845,hg,1	MYC	MYC proto-oncogene; bHLH transcription factor	1.53578	7.20722	6.01033	4.47945e-07	1.71998e-05	6.16924
TC1900006508,hg,1	ABCA7	ATP binding cassette subfamily A member 7	-1.9233	4.68809	-6.00821	4.51042e-07	1.72838e-05	6.1625
TC0300011103,hg,1	HYAL1	hyaluronidase 1	-1.74785	4.0449	-6.00624	4.53925e-07	1.73689e-05	6.15627
TC2100006659,hg,1	CXADR	CXADR Ig-like cell adhesion molecule	1.61444	3.63952	5.99444	4.71655e-07	1.79167e-05	6.11879
TC1700010447,hg,1	CCL5	C-C motif chemokine ligand 5	2.49149	3.28383	5.98386	4.88143e-07	1.84895e-05	6.08519
TC1100011022,hg,1	VPS37C	VPS37C subunit of ESCRT-I	1.31536	5.11236	5.98323	4.89128e-07	1.85002e-05	6.08322
TC0800009529,hg,1	PPP1R3B	protein phosphatase 1 regulatory subunit 3B	2.05768	5.51988	5.97601	5.0073e-07	1.88846e-05	6.06029
TC0200014597,hg,1	RND3	Rho family GTPase 3	1.69062	7.25462	5.97307	5.05538e-07	1.90386e-05	6.05095
TC0700010437,hg,1	RAPGEF5	Rap guanine nucleotide exchange factor 5	-1.6812	7.09335	-5.9715	5.0812e-07	1.91084e-05	6.04596
TC1700011903,hg,1	SOCS3	suppressor of cytokine signaling 3	2.04354	3.31303	5.96775	5.14336e-07	1.92934e-05	6.03407
TC0800007027,hg,1	SLC25A37	solute carrier family 25 member 37	1.33102	5.76059	5.96301	5.22312e-07	1.94747e-05	6.01903
TC1800009222,hg,1	RNF125	ring finger protein 125	-1.67138	1.41965	-5.95788	5.31085e-07	1.97457e-05	6.00274
TC0100018398,hg,1	TNFRSF25	TNF receptor superfamily member 25	-1.3069	6.19677	-5.94428	5.55068e-07	2.05211e-05	5.95955
TC0200008534,hg,1	ANKRD36	ankyrin repeat domain 36	-1.34199	6.38878	-5.93116	5.79209e-07	2.13235e-05	5.91792
TC1100011602,hg,1	UCP2	uncoupling protein 2	-1.74521	1.96235	-5.92887	5.83534e-07	2.14526e-05	5.91065
TC1200008269,hg,1	NAV3	neuron navigator 3	2.02338	6.30403	5.92706	5.86969e-07	2.15487e-05	5.90491
TC0600009545,hg,1	PDE7B	phosphodiesterase 7B	1.98608	6.16207	5.92635	5.88323e-07	2.15683e-05	5.90266
TC0700006619,hg,1	SLC29A4	solute carrier family 29 member 4	1.54785	3.24925	5.92339	5.93993e-07	2.17458e-05	5.89328
TC1700010604,hg,1	NR1D1	nuclear receptor subfamily 1 group D member 1	2.39658	5.42181	5.91754	6.0539e-07	2.20401e-05	5.8747
TC1700010865,hg,1	PLCD3	phospholipase C delta 3	-1.46723	3.92731	-5.91084	6.18695e-07	2.24002e-05	5.85345
TC0300006961,hg,1	CMTM8	CKLF like MARVEL transmembrane domain containing 8	1.5515	4.8303	5.90402	6.3254e-07	2.2807e-05	5.83181
TC0800009418,hg,1	ANGPT2	angiopoietin 2	3.07607	6.94373	5.8989	6.4314e-07	2.31257e-05	5.81556
TC0300013336,hg,1	LAMP3	lysosomal associated membrane protein 3	1.57384	4.33836	5.88097	6.81677e-07	2.43447e-05	5.75868
TC0500008470,hg,1	SNCAIP	synuclein alpha interacting protein	2.58541	3.32571	5.86845	7.09943e-07	2.51828e-05	5.71897
TC1800008781,hg,1	ATP8B1	ATPase phospholipid transporting 8B1	-1.50785	8.37343	-5.85214	7.48524e-07	2.62674e-05	5.66724
TC0100014988,hg,1	F3	coagulation factor III; tissue factor	2.5589	3.84901	5.83353	7.95113e-07	2.76436e-05	5.60823
TC0300011311,hg,1	FAM107A	family with sequence similarity 107 member A	-1.67344	6.57917	-5.81629	8.40848e-07	2.89272e-05	5.55358
TC2100008081,hg,1	CLDN14	claudin 14	1.71684	4.80806	5.79991	8.86744e-07	3.02288e-05	5.50165
TC0500008437,hg,1	TNFAIP8	TNF alpha induced protein 8	1.65986	3.75106	5.78223	9.39079e-07	3.17653e-05	5.44563
TC1900007061,hg,1	ZNF844	zinc finger protein 844	1.68228	3.95874	5.76712	9.86242e-07	3.31896e-05	5.39776
TC0500010731,hg,1	ARL15	ADP ribosylation factor like GTPase 15	-2.20203	3.61939	-5.75292	1.03273e-06	3.45353e-05	5.35276
TC1700008194,hg,1	ABI3	ABI family member 3	-1.36791	4.91614	-5.75148	1.03757e-06	3.46062e-05	5.3482
TC1600011399,hg,1	MT1X	metallothionein 1X	2.19569	8.06867	5.7465	1.05446e-06	3.50805e-05	5.33242
TC1800008952,hg,1	DSEL	dermatan sulfate epimerase like	1.43734	2.99358	5.74571	1.05716e-06	3.51257e-05	5.32993
TC0300006658,hg,1	FBLN2	fibulin 2	-1.87395	2.31069	-5.73044	1.1108e-06	3.67223e-05	5.28158
TC0200007070,hg,1	GCKR	glucokinase regulator	-1.66442	3.95756	-5.72927	1.11502e-06	3.67737e-05	5.27788
TC1900008420,hg,1	DHX34	DExH-box helicase 34	1.36979	3.59765	5.72037	1.14768e-06	3.74693e-05	5.24969
TC0100013623,hg,1	SYNC	syncoilin; intermediate filament protein	-1.67539	4.09301	-5.71392	1.17193e-06	3.82137e-05	5.22926
TC1100011609,hg,1	P4HA3	prolyl 4-hydroxylase subunit alpha 3	1.64349	3.78448	5.71335	1.1741e-06	3.82369e-05	5.22746
TC0600013409,hg,1	HIVEP2	HIVEP zinc finger 2	1.49422	3.69987	5.69779	1.23482e-06	3.98193e-05	5.17821
TC0100009030,hg,1	EPHX4	epoxide hydrolase 4	1.6094	3.53133	5.689	1.27051e-06	4.08386e-05	5.15039
TC0300013882,hg,1	CHST2	carbohydrate sulfotransferase 2	1.37005	4.24458	5.68886	1.2711e-06	4.08386e-05	5.14994
TC1100013087,hg,1	BIRC3	baculoviral IAP repeat containing 3	2.20245	3.65482	5.68588	1.28343e-06	4.11844e-05	5.14051
TC0800011683,hg,1	FBXO32	F-box protein 32	1.53237	5.41751	5.67712	1.32039e-06	4.22671e-05	5.11279
TC0600006976,hg,1	PHACTR1	phosphatase and actin regulator 1	1.63904	5.09372	5.6655	1.37104e-06	4.3517e-05	5.07603
TC1600007235,hg,1	PLK1	polo like kinase 1	-2.20532	4.68807	-5.65911	1.3997e-06	4.41914e-05	5.05584
TC1700010790,hg,1	ETV4	ETS variant transcription factor 4	1.31262	3.29876	5.63352	1.52067e-06	4.75193e-05	4.97492
TC1800007298,hg,1	LIPG	lipase G; endothelial type	1.99532	7.6342	5.62246	1.57615e-06	4.90777e-05	4.93994
TC0200012863,hg,1	SPRED2	sprouty related EVH1 domain containing 2	1.48644	4.79179	5.62139	1.58163e-06	4.91623e-05	4.93655
TC2200007242,hg,1	APOL1	apolipoprotein L1	-1.4334	5.84566	-5.62119	1.58262e-06	4.91623e-05	4.93594
TC2000007441,hg,1	TOX2	TOX high mobility group box family member 2	1.93677	5.18769	5.62077	1.58482e-06	4.91724e-05	4.93459
TC0100006781,hg,1	SLC25A33	solute carrier family 25 member 33	1.68002	3.83816	5.61773	1.60048e-06	4.95997e-05	4.92499
TC0100015636,hg,1	GJA5	gap junction protein alpha 5	-3.63533	4.47769	-5.61715	1.6035e-06	4.96347e-05	4.92315
TC0700008367,hg,1	PEG10	paternally expressed 10	2.62061	5.3478	5.61096	1.63597e-06	5.04612e-05	4.90358
TC0100008033,hg,1	ERMAP	erythroblast membrane associated protein (Scianna blood group)	1.46258	5.01723	5.5812	1.80138e-06	5.46639e-05	4.80959
TC1600011440,hg,1	OSGIN1	oxidative stress induced growth inhibitor 1	1.64443	6.16325	5.56259	1.91322e-06	5.75258e-05	4.75081
TC1600010421,hg,1	MT1G	metallothionein 1G	2.08286	8.52137	5.56108	1.92259e-06	5.77414e-05	4.74605
TC1300008892,hg,1	LPAR6	lysophosphatidic acid receptor 6	-2.12956	6.25711	-5.5584	1.93936e-06	5.7935e-05	4.73757
TC0100017748,hg,1	SIPA1L2	signal induced proliferation associated 1 like 2	1.52037	5.19169	5.55314	1.97261e-06	5.87732e-05	4.72098
TC0900006560,hg,1	PDCD1LG2	programmed cell death 1 ligand 2	1.36226	6.96546	5.55163	1.98227e-06	5.89939e-05	4.71622
TC0300007051,hg,1	ITGA9	integrin subunit alpha 9	-1.72549	2.01858	-5.5468	2.01351e-06	5.96812e-05	4.70096
TC1600010756,hg,1	ST3GAL2	ST3 beta-galactoside alpha-2;3-sialyltransferase 2	-1.36756	5.04082	-5.54109	2.05103e-06	6.04916e-05	4.68295
TC1700010413,hg,1	NLE1	notchless homolog 1	1.36964	4.13392	5.52787	2.14067e-06	6.2573e-05	4.64122
TC0900006748,hg,1	ADAMTSL1	ADAMTS like 1	-1.88353	5.75574	-5.52211	2.18093e-06	6.34403e-05	4.62305
TC1900008369,hg,1	HIF3A	hypoxia inducible factor 3 subunit alpha	-1.9096	3.23835	-5.51281	2.24753e-06	6.49655e-05	4.59371
TC0100018302,hg,1	EFNA4	ephrin A4	1.31631	2.98076	5.5125	2.24975e-06	6.49655e-05	4.59275
TC0200008236,hg,1	TCF7L1	transcription factor 7 like 1	1.50904	5.07091	5.50702	2.28999e-06	6.59825e-05	4.57545
TC0900008740,hg,1	OLFML2A	olfactomedin like 2A	-2.25267	2.98414	-5.50581	2.29893e-06	6.61672e-05	4.57166
TC0700009352,hg,1	TBXAS1	thromboxane A synthase 1	2.20732	5.09112	5.48493	2.45952e-06	7.01801e-05	4.5058
TC1600011186,hg,1	SLC7A5	solute carrier family 7 member 5	1.8252	6.08748	5.4849	2.45974e-06	7.01801e-05	4.50572
TC0100011487,hg,1	TRAF5	TNF receptor associated factor 5	1.35418	3.68875	5.47812	2.51419e-06	7.14233e-05	4.48436
TC0400010636,hg,1	OCIAD2	OCIA domain containing 2	1.43153	6.89465	5.47205	2.56405e-06	7.26116e-05	4.46522
TC0200009982,hg,1	RAPGEF4	Rap guanine nucleotide exchange factor 4	-1.56525	4.40462	-5.46327	2.63779e-06	7.41322e-05	4.43757
TC2000008242,hg,1	RNF24	ring finger protein 24	1.35593	5.60489	5.44395	2.80769e-06	7.832e-05	4.37671
TC0500008785,hg,1	EGR1	early growth response 1	2.68639	4.35944	5.4421	2.82456e-06	7.85388e-05	4.37087
TC0900009860,hg,1	AQP3	aquaporin 3 (Gill blood group)	-2.0501	2.83712	-5.44177	2.82751e-06	7.85388e-05	4.36986
TC0700011796,hg,1	SAMD9	sterile alpha motif domain containing 9	-1.33116	6.35493	-5.43629	2.87804e-06	7.97736e-05	4.35259
TC1700006627,hg,1	SPNS2	sphingolipid transporter 2	-1.84855	4.58724	-5.42645	2.97099e-06	8.21767e-05	4.3216
TC1300010006,hg,1	MCF2L	MCF,2 cell line derived transforming sequence like	-1.66929	2.32509	-5.41354	3.09737e-06	8.51898e-05	4.281
TC0100011581,hg,1	CENPF	centromere protein F	-2.04675	3.66414	-5.41239	3.10895e-06	8.53628e-05	4.27736
TC1100011744,hg,1	GAB2	GRB2 associated binding protein 2	1.67289	5.20481	5.41162	3.11668e-06	8.54856e-05	4.27494
TC1100012474,hg,1	MPZL2	myelin protein zero like 2	-1.67948	7.68031	-5.4109	3.12394e-06	8.55061e-05	4.27267
TC0100018479,hg,1	NOTCH2NLA	notch 2 N-terminal like A	1.79489	5.45809	5.40744	3.15904e-06	8.61599e-05	4.26178
TC0700010321,hg,1	ETV1	ETS variant transcription factor 1	2.29813	3.27922	5.40663	3.16727e-06	8.62424e-05	4.25925
TC2100006627,hg,1	MIR99AHG	mir-99a-let-7c cluster host gene	-1.4483	5.28357	-5.39997	3.23609e-06	8.8025e-05	4.2383
TC0200015336,hg,1	ANKRD44	ankyrin repeat domain 44	2.02271	3.43788	5.38241	3.42471e-06	9.24848e-05	4.18309
TC1600008607,hg,1	PLCG2	phospholipase C gamma 2	-1.98664	4.40985	-5.37874	3.46553e-06	9.33951e-05	4.17154
TC1900009684,hg,1	ACP5	acid phosphatase 5; tartrate resistant	-2.02423	3.03534	-5.37803	3.47347e-06	9.3513e-05	4.16931
TC1100009744,hg,1	DUSP8	dual specificity phosphatase 8	1.43067	4.60762	5.37642	3.49162e-06	9.38092e-05	4.16424
TC0900012288,hg,1	LCN10	lipocalin 10	-2.08441	2.23875	-5.37491	3.50865e-06	9.41704e-05	4.15949
TC0300013520,hg,1	CLDN1	claudin 1	2.1105	2.97349	5.36549	3.61688e-06	9.65813e-05	4.12989
TC2200009337,hg,1	CASTOR1	cytosolic arginine sensor for mTORC1 subunit 1	-1.32821	4.70609	-5.36471	3.62601e-06	9.67267e-05	4.12744
TC0800006873,hg,1	PDGFRL	platelet derived growth factor receptor like	1.57321	3.79806	5.36266	3.65007e-06	9.70727e-05	4.12099
TC0X00006891,hg,1	GK	glycerol kinase	1.96479	2.76844	5.3623	3.65431e-06	9.70872e-05	4.11986
TC0100015483,hg,1	NOTCH2	notch receptor 2	1.84155	5.8457	5.35937	3.68901e-06	9.76499e-05	4.11065
TC0500012599,hg,1	ADAM19	ADAM metallopeptidase domain 19	-1.60933	5.97334	-5.35925	3.69038e-06	9.76499e-05	4.11029
TC0100016427,hg,1	TNFSF18	TNF superfamily member 18	2.69845	4.68389	5.35506	3.74061e-06	9.88793e-05	4.09712
TC1700012274,hg,1	ITGB3	integrin subunit beta 3	1.49454	5.68288	5.3391	3.93809e-06	0.000103268	4.047
TC1500008029,hg,1	FAH	fumarylacetoacetate hydrolase	1.33033	4.71007	5.32286	4.14967e-06	0.000107953	3.99603
TC0600011232,hg,1	H1-5	H1,5 linker histone; cluster member	-2.15067	5.0365	-5.31992	4.18926e-06	0.000108767	3.98678
TC0400006661,hg,1	STK32B	serine/threonine kinase 32B	1.31884	5.79896	5.31348	4.27704e-06	0.000110827	3.96658
TC1700012216,hg,1	LGALS9	galectin 9	-2.27471	7.15267	-5.30338	4.41847e-06	0.000113706	3.9349
TC0400008725,hg,1	PCDH10	protocadherin 10	-2.00287	5.9706	-5.3029	4.42531e-06	0.000113771	3.93339
TC0200016651,hg,1	CYP1B1	cytochrome P450 family 1 subfamily B member 1	-3.35828	3.81668	-5.29426	4.55017e-06	0.000116638	3.9063
TC0700008465,hg,1	NPTX2	neuronal pentraxin 2	1.99419	3.43006	5.28894	4.62882e-06	0.000118078	3.88961
TC0X00007937,hg,1	DRP2	dystrophin related protein 2	2.16603	3.03685	5.26149	5.05648e-06	0.000126769	3.80357
TC0500012870,hg,1	STC2	stanniocalcin 2	2.0594	6.16986	5.24046	5.41041e-06	0.000134106	3.73772
TC0500007050,hg,1	PDZD2	PDZ domain containing 2	1.75494	4.90089	5.23713	5.46862e-06	0.000135421	3.7273
TC0800009113,hg,1	PTP4A3	protein tyrosine phosphatase 4A3	-1.36782	5.52725	-5.23568	5.49408e-06	0.000135844	3.72278
TC0900007105,hg,1	HRCT1	histidine rich carboxyl terminus 1	-1.94293	3.94184	-5.23412	5.52178e-06	0.000135982	3.71789
TC1200008921,hg,1	OAS2	2'-5'-oligoadenylate synthetase 2	-1.99828	4.70267	-5.23061	5.58443e-06	0.000137124	3.70691
TC1800009228,hg,1	ELAC1	elaC ribonuclease Z 1	-1.62263	3.26282	-5.22377	5.70869e-06	0.000139332	3.68549
TC0100017171,hg,1	C1orf74	chromosome 1 open reading frame 74	-1.46824	2.38741	-5.22195	5.74211e-06	0.00013966	3.67981
TC1000010699,hg,1	IPMK	inositol polyphosphate multikinase	1.39917	5.76312	5.21699	5.8345e-06	0.000141412	3.66427
TC0600011372,hg,1	PPP1R10	protein phosphatase 1 regulatory subunit 10	-1.71091	5.7275	-5.21612	5.85068e-06	0.000141543	3.66158
TC1200009847,hg,1	A2M	alpha-2-macroglobulin	-2.24938	5.94522	-5.19892	6.1833e-06	0.00014836	3.60777
TC1400007500,hg,1	ARG2	arginase 2	2.17149	3.30664	5.16742	6.84158e-06	0.000160756	3.50935
TC0100014040,hg,1	PIK3R3	phosphoinositide-3-kinase regulatory subunit 3	-2.49399	5.38431	-5.16717	6.84694e-06	0.000160756	3.50859
TC1900006727,hg,1	UHRF1	ubiquitin like with PHD and ring finger domains 1	-1.4909	3.65253	-5.16154	6.97175e-06	0.000163103	3.49102
TC0500009648,hg,1	N4BP3	NEDD4 binding protein 3	1.48124	4.03169	5.16022	7.00151e-06	0.000163508	3.48688
TC1800007863,hg,1	ENOSF1	enolase superfamily member 1	-1.40418	5.3322	-5.14574	7.33453e-06	0.000169994	3.44168
TC1000012235,hg,1	MKI67	marker of proliferation Ki-67	-3.3696	4.26804	-5.14561	7.33756e-06	0.000169994	3.44128
TC1100011514,hg,1	DHCR7	7-dehydrocholesterol reductase	1.35071	8.91151	5.1329	7.64274e-06	0.000176313	3.40165
TC2000009960,hg,1	SRXN1	sulfiredoxin 1	1.62912	5.28455	5.11646	8.05657e-06	0.000183574	3.35038
TC0500011100,hg,1	ZNF366	zinc finger protein 366	-1.71181	6.05507	-5.11453	8.10643e-06	0.000184255	3.34438
TC0400012948,hg,1	EMCN	endomucin	-1.88463	7.94678	-5.11434	8.11152e-06	0.000184255	3.34377
TC0400009048,hg,1	TLR2	toll like receptor 2	1.75161	3.4418	5.11375	8.12692e-06	0.000184376	3.34193
TC0500012775,hg,1	INSYN2B	inhibitory synaptic factor family member 2B	1.67085	5.50445	5.09837	8.53731e-06	0.000191208	3.29404
TC0900011442,hg,1	OR1L8	olfactory receptor family 1 subfamily L member 8	1.59922	1.9354	5.08349	8.95419e-06	0.000199614	3.24769
TC0400007169,hg,1	PCDH7	protocadherin 7	-1.80423	3.28111	-5.07989	9.058e-06	0.000201665	3.23649
TC1600009162,hg,1	HCFC1R1	host cell factor C1 regulator 1	-1.32799	4.34578	-5.07801	9.11257e-06	0.00020217	3.23065
TC0300013547,hg,1	FGF12	fibroblast growth factor 12	-1.6495	3.20954	-5.07779	9.11917e-06	0.00020217	3.22995
TC0300007325,hg,1	ZNF589	zinc finger protein 589	-1.41318	3.5317	-5.05023	9.95994e-06	0.000218411	3.14425
TC1100010003,hg,1	CYB5R2	cytochrome b5 reductase 2	1.58444	4.33577	5.04269	1.02032e-05	0.000222162	3.1208
TC0300012943,hg,1	LXN	latexin	1.64511	6.96291	5.04018	1.02855e-05	0.000223682	3.113
TC1100007729,hg,1	DTX4	deltex E3 ubiquitin ligase 4	1.4904	3.25223	5.02306	1.08638e-05	0.000234488	3.05985
TC0200015678,hg,1	IGFBP5	insulin like growth factor binding protein 5	-3.89281	3.5508	-5.00949	1.13454e-05	0.000243107	3.01772
TC0200006677,hg,1	RRM2	ribonucleotide reductase regulatory subunit M2	-3.28921	3.93939	-5.00731	1.14248e-05	0.000244012	3.01095
TC0300014082,hg,1	ETV5	ETS variant transcription factor 5	1.99755	4.7201	4.97775	1.25557e-05	0.000265145	2.91929
TC0600007374,hg,1	H2AC13	H2A clustered histone 13	-1.3561	5.28307	-4.96944	1.28932e-05	0.00027118	2.89354
TC0300008715,hg,1	EEFSEC	eukaryotic elongation factor; selenocysteine-tRNA specific	1.5078	4.85119	4.95639	1.34412e-05	0.000279792	2.85313
TC0300010561,hg,1	SLC4A7	solute carrier family 4 member 7	1.30327	7.09831	4.95513	1.34954e-05	0.000280579	2.84922
TC0300010557,hg,1	NEK10	NIMA related kinase 10	1.60639	3.15068	4.94205	1.40697e-05	0.00029057	2.80878
TC1300006799,hg,1	FRY	FRY microtubule binding protein	-1.30213	4.62728	-4.93615	1.43371e-05	0.000294012	2.7905
TC1600009395,hg,1	SOCS1	suppressor of cytokine signaling 1	1.34275	3.04931	4.93147	1.45525e-05	0.000296901	2.77602
TC0100010393,hg,1	RGS4	regulator of G protein signaling 4	-2.2654	5.13311	-4.92921	1.46574e-05	0.000298249	2.76906
TC0900007518,hg,1	MAMDC2	MAM domain containing 2	2.96184	3.95468	4.92531	1.48406e-05	0.000301043	2.75701
TC0100015550,hg,1	FAM72C	family with sequence similarity 72 member C	-1.32448	3.29957	-4.92034	1.50775e-05	0.000305377	2.74164
TC0100013281,hg,1	ASAP3	ArfGAP with SH3 domain; ankyrin repeat and PH domain 3	-1.47766	4.30751	-4.91387	1.53914e-05	0.000311255	2.72164
TC0100015594,hg,1	ITGA10	integrin subunit alpha 10	-1.54788	6.21193	-4.89463	1.63636e-05	0.000328384	2.66222
TC0100017029,hg,1	PIK3C2B	phosphatidylinositol-4-phosphate 3-kinase catalytic subunit type 2 beta	-1.37907	6.28051	-4.89104	1.65514e-05	0.000331648	2.65115
TC1900010807,hg,1	CEACAM1	CEA cell adhesion molecule 1	1.93536	4.1921	4.86088	1.82175e-05	0.000357392	2.55813
TC1600009870,hg,1	SULT1A1	sulfotransferase family 1A member 1	-1.35181	3.95998	-4.85269	1.86974e-05	0.000365988	2.53291
TC1100012794,hg,1	ARHGAP32	Rho GTPase activating protein 32	1.48066	4.51198	4.84948	1.8889e-05	0.000369186	2.52303
TC0700011809,hg,1	TFPI2	tissue factor pathway inhibitor 2	3.16516	7.07657	4.84509	1.91544e-05	0.000373406	2.5095
TC1000009916,hg,1	CUBN	cubilin	-1.31981	1.89022	-4.84299	1.92822e-05	0.000375475	2.50305
TC2000008023,hg,1	SLCO4A1	solute carrier organic anion transporter family member 4A1	1.48878	4.90748	4.82219	2.05984e-05	0.00039452	2.43904
TC0200006583,hg,1	RNF144A	ring finger protein 144A	1.89902	2.52157	4.81864	2.0832e-05	0.000397976	2.42811
TC1600008643,hg,1	WFDC1	WAP four-disulfide core domain 1	-1.68343	1.96784	-4.81274	2.12252e-05	0.000404313	2.40999
TC2200006607,hg,1	CDC45	cell division cycle 45	-1.66349	2.98117	-4.79616	2.23711e-05	0.000421551	2.35903
TC1200010686,hg,1	SLC11A2	solute carrier family 11 member 2	1.38157	4.07613	4.79556	2.24134e-05	0.000421741	2.35721
TC1100012131,hg,1	MMP1	matrix metallopeptidase 1	2.99801	9.27591	4.78944	2.2852e-05	0.000427848	2.33843
TC0100007748,hg,1	GJA4	gap junction protein alpha 4	-1.36166	3.85104	-4.7876	2.29859e-05	0.000429741	2.33277
TC1100010054,hg,1	NRIP3	nuclear receptor interacting protein 3	1.59068	2.93956	4.78332	2.33001e-05	0.000434996	2.31961
TC0200016074,hg,1	NGEF	neuronal guanine nucleotide exchange factor	-1.62815	2.74528	-4.78074	2.34909e-05	0.000437934	2.31171
TC0300009301,hg,1	PTX3	pentraxin 3	1.88906	8.89872	4.77457	2.39543e-05	0.00044468	2.29279
TC1100010987,hg,1	FABP5	fatty acid binding protein 5	1.53424	5.90054	4.7514	2.57769e-05	0.0004702	2.22176
TC0X00011012,hg,1	SLITRK4	SLIT and NTRK like family member 4	1.44272	6.55611	4.73379	2.72529e-05	0.000494718	2.16784
TC2000009968,hg,1	SIRPB2	signal regulatory protein beta 2	1.41054	4.67201	4.72681	2.78611e-05	0.000502976	2.14647
TC1700012457,hg,1	AXIN2	axin 2	1.86382	2.97016	4.72008	2.84599e-05	0.000511031	2.12588
TC0600014083,hg,1	H2AC11	H2A clustered histone 11	-2.19236	4.35059	-4.70909	2.94642e-05	0.000522517	2.09231
TC0400011535,hg,1	DKK2	dickkopf WNT signaling pathway inhibitor 2	-2.96352	3.23356	-4.70373	2.99674e-05	0.000530064	2.07592
TC1200009852,hg,1	PZP	PZP alpha-2-macroglobulin like	-1.51197	3.71966	-4.68785	3.1507e-05	0.000553195	2.02744
TC0X00008235,hg,1	LONRF3	LON peptidase N-terminal domain and ring finger 3	1.61086	4.76555	4.68551	3.17403e-05	0.000556399	2.0203
TC0300010668,hg,1	SUSD5	sushi domain containing 5	1.49715	4.05472	4.67873	3.24266e-05	0.000564922	1.9996
TC2200008475,hg,1	PIK3IP1	phosphoinositide-3-kinase interacting protein 1	1.32311	4.25946	4.66816	3.35246e-05	0.000580466	1.96738
TC1600007966,hg,1	MT1H	metallothionein 1H	1.58742	5.659	4.6609	3.43001e-05	0.000592722	1.94526
TC1400009239,hg,1	GCH1	GTP cyclohydrolase 1	-1.46358	3.62837	-4.65329	3.51321e-05	0.000603129	1.92207
TC2100008249,hg,1	TFF3	trefoil factor 3	-1.34315	2.08552	-4.64961	3.55419e-05	0.000608571	1.91086
TC0200008870,hg,1	BCL2L11	BCL2 like 11	1.9033	6.35004	4.64019	3.66112e-05	0.000622817	1.88219
TC0500008233,hg,1	C5orf30	chromosome 5 open reading frame 30	1.93222	3.64568	4.63883	3.67691e-05	0.000623886	1.87803
TC1300007491,hg,1	KLF5	Kruppel like factor 5	2.24565	4.29753	4.63026	3.77732e-05	0.000637626	1.85198
TC0100016476,hg,1	KIAA0040	KIAA0040	2.18296	4.9096	4.60366	4.10671e-05	0.000681039	1.77115
TC0100016715,hg,1	PTGS2	prostaglandin-endoperoxide synthase 2	1.62331	6.96696	4.59118	4.27085e-05	0.000704623	1.73327
TC0100018261,hg,1	GSTM4	glutathione S-transferase mu 4	1.62768	3.80475	4.58863	4.30517e-05	0.000708949	1.72553
TC1400010071,hg,1	CLMN	calmin	1.42217	2.92232	4.58367	4.37271e-05	0.000716923	1.71049
TC0400009234,hg,1	TLL1	tolloid like 1	1.56096	3.84851	4.57758	4.45706e-05	0.000727302	1.69203
TC0100017172,hg,1	IRF6	interferon regulatory factor 6	-1.57974	5.25308	-4.57006	4.56339e-05	0.000739866	1.66925
TC0500011194,hg,1	F2RL2	coagulation factor II thrombin receptor like 2	3.26253	5.76801	4.54451	4.94388e-05	0.000790811	1.59189
TC1200007816,hg,1	DGKA	diacylglycerol kinase alpha	-1.41018	3.81079	-4.5437	4.95644e-05	0.000791854	1.58944
TC1100012962,hg,1	AMPD3	adenosine monophosphate deaminase 3	1.51388	2.56451	4.5285	5.19789e-05	0.000823909	1.54351
TC0300007161,hg,1	VIPR1	vasoactive intestinal peptide receptor 1	-1.52663	5.02224	-4.50396	5.61242e-05	0.000879	1.46943
TC0200007908,hg,1	ANTXR1	ANTXR cell adhesion molecule 1	-1.45353	8.81609	-4.50331	5.62376e-05	0.000880252	1.46748
TC1000012586,hg,1	SEC31B	SEC31 homolog B; COPII coat complex component	-1.36961	4.26058	-4.50287	5.63154e-05	0.000880419	1.46615
TC1200012080,hg,1	TESC	tescalcin	-1.41779	1.74581	-4.49688	5.73794e-05	0.000895514	1.44808
TC0100016952,hg,1	UBE2T	ubiquitin conjugating enzyme E2 T	-1.5329	3.78266	-4.49574	5.75837e-05	0.000897574	1.44465
TC0300013417,hg,1	LIPH	lipase H	1.34521	1.90009	4.48906	5.87978e-05	0.000913245	1.42451
TC1200009621,hg,1	FOXM1	forkhead box M1	-2.14223	4.16281	-4.48416	5.97034e-05	0.000922941	1.40977
TC2200008425,hg,1	LIF	LIF interleukin 6 family cytokine	1.57781	4.09601	4.48125	6.02479e-05	0.000929687	1.40101
TC0700007996,hg,1	ELN	elastin	-1.90664	2.82712	-4.4789	6.06907e-05	0.000934352	1.39394
TC0200013600,hg,1	KIAA1211L	KIAA1211 like	-1.3662	3.31609	-4.47223	6.19678e-05	0.000949559	1.37385
TC1500008043,hg,1	ABHD17C	abhydrolase domain containing 17C	1.47957	3.67146	4.45681	6.50195e-05	0.000984254	1.32747
TC1900009333,hg,1	STAP2	signal transducing adaptor family member 2	1.51933	4.02957	4.43705	6.91445e-05	0.00103891	1.26815
TC1600011465,hg,1	ERVK13-1	endogenous retrovirus group K13 member 1	-1.32512	3.54792	-4.43285	7.0054e-05	0.00105017	1.25555
TC0100008807,hg,1	NEXN	nexilin F-actin binding protein	-1.73008	4.85596	-4.42779	7.11674e-05	0.00106322	1.24035
TC1800008418,hg,1	GAREM1	GRB2 associated regulator of MAPK1 subtype 1	1.44115	2.55817	4.42212	7.24336e-05	0.00107906	1.22335
TC1500010463,hg,1	PRC1	protein regulator of cytokinesis 1	-2.30502	3.70181	-4.41942	7.30438e-05	0.00108754	1.21526
TC0100013272,hg,1	HTR1D	5-hydroxytryptamine receptor 1D	-1.65952	3.66294	-4.40931	7.53742e-05	0.00111716	1.18499
TC1000012117,hg,1	CHST15	carbohydrate sulfotransferase 15	1.70755	5.82706	4.38823	8.04739e-05	0.00117549	1.1219
TC1500010160,hg,1	CTSH	cathepsin H	-1.68729	2.40481	-4.37839	8.29673e-05	0.00120587	1.0925
TC1700009992,hg,1	FAM83G	family with sequence similarity 83 member G	1.35766	4.41451	4.34026	9.33697e-05	0.00132694	0.97874
TC1000007954,hg,1	SLC29A3	solute carrier family 29 member 3	1.38966	4.19153	4.31943	9.95817e-05	0.00139707	0.916738
TC0100011463,hg,1	SYT14	synaptotagmin 14	1.55543	3.06603	4.29531	0.000107279	0.0014813	0.845098
TC1300009809,hg,1	LINC00346	long intergenic non-protein coding RNA 346	-1.37353	2.60516	-4.27703	0.000113499	0.00155411	0.790883
TC0100018403,hg,1	ERRFI1	ERBB receptor feedback inhibitor 1	1.38668	7.15136	4.2698	0.000116053	0.00158084	0.769483
TC1900006646,hg,1	GIPC3	GIPC PDZ domain containing family member 3	-1.60108	3.5536	-4.26371	0.00011825	0.00160493	0.751454
TC0400012926,hg,1	SULT1E1	sulfotransferase family 1E member 1	-1.55925	1.72818	-4.25956	0.00011977	0.00162221	0.739172
TC1600007960,hg,1	MT1M	metallothionein 1M	1.58844	6.31435	4.23329	0.000129844	0.00173803	0.661539
TC0800012362,hg,1	KHDRBS3	KH RNA binding domain containing; signal transduction associated 3	1.53077	2.97196	4.22546	0.000133006	0.00177583	0.638422
TC0400012814,hg,1	CXCL6	C-X-C motif chemokine ligand 6	1.32964	3.75714	4.21278	0.00013828	0.00182874	0.601064
TC0900011072,hg,1	ABCA1	ATP binding cassette subfamily A member 1	1.8756	4.0376	4.21024	0.000139364	0.00184013	0.59356
TC0100010674,hg,1	GPR52	G protein-coupled receptor 52	-1.54901	2.28625	-4.19491	0.000146066	0.00191322	0.548447
TC0400008556,hg,1	MYOZ2	myozenin 2	-1.48298	3.25407	-4.19215	0.000147307	0.00192755	0.540323
TC1300009956,hg,1	LACC1	laccase domain containing 1	1.34155	5.16361	4.17512	0.000155191	0.00200375	0.490265
TC1500010723,hg,1	CHAC1	ChaC glutathione specific gamma-glutamylcyclotransferase 1	1.93117	4.53931	4.17108	0.00015712	0.00202466	0.478409
TC1500010042,hg,1	CYP1A1	cytochrome P450 family 1 subfamily A member 1	-2.70573	8.26094	-4.15725	0.000163903	0.00209256	0.437842
TC1500007851,hg,1	ARID3B	AT-rich interaction domain 3B	1.35653	2.50229	4.15114	0.000166987	0.00212573	0.419954
TC1700012194,hg,1	ZNF286A	zinc finger protein 286A	1.4651	3.43143	4.14763	0.00016879	0.00214348	0.409651
TC0200011040,hg,1	ITM2C	integral membrane protein 2C	1.92638	4.26756	4.13433	0.000175777	0.00221246	0.370742
TC1200012741,hg,1	ANO2	anoctamin 2	-1.6671	4.54538	-4.13024	0.000177982	0.0022364	0.358784
TC1200007626,hg,1	METTL7A	methyltransferase like 7A	-2.23634	3.24251	-4.12989	0.000178175	0.00223776	0.357741
TC0100015364,hg,1	TSPAN2	tetraspanin 2	-1.4138	2.19459	-4.12174	0.000182657	0.0022777	0.33392
TC1700010050,hg,1	LGALS9B	galectin 9B	-1.30606	4.94878	-4.11845	0.000184493	0.00229732	0.324326
TC1800007059,hg,1	DTNA	dystrobrevin alpha	1.83407	4.0287	4.11813	0.000184674	0.00229848	0.323387
TC0400011748,hg,1	CCNA2	cyclin A2	-1.84439	4.55186	-4.11444	0.000186762	0.00231788	0.312605
TC0500013291,hg,1	ATPSCKMT	ATP synthase c subunit lysine N-methyltransferase	-1.30458	4.39949	-4.09665	0.00019715	0.00240921	0.260714
TC1500007677,hg,1	CORO2B	coronin 2B	1.77595	3.31857	4.08515	0.000204161	0.00247645	0.227221
TC0X00009841,hg,1	SPIN2B	spindlin family member 2B	-1.33172	4.65916	-4.0837	0.000205061	0.00248358	0.223005
TC0200009902,hg,1	NOSTRIN	nitric oxide synthase trafficking	-1.78734	3.67668	-4.08217	0.000206021	0.00249095	0.21853
TC0400006994,hg,1	NCAPG	non-SMC condensin I complex subunit G	-2.32962	3.75257	-4.06531	0.000216837	0.00260152	0.169509
TC0300009531,hg,1	NLGN1	neuroligin 1	1.45803	3.93716	4.06108	0.000219633	0.00262597	0.157235
TC0400011203,hg,1	HPSE	heparanase	1.7779	5.00946	4.05118	0.000226328	0.00268746	0.12848
TC1700011892,hg,1	TK1	thymidine kinase 1	-1.74344	3.94382	-4.04962	0.000227395	0.00269841	0.123977
TC0900007740,hg,1	RMI1	RecQ mediated genome instability 1	-1.47508	3.51406	-4.04289	0.000232078	0.00274036	0.104455
TC0100018308,hg,1	FCGR2A	Fc fragment of IgG receptor IIa	1.30698	2.40054	3.98034	0.000280333	0.00318548	-0.0762919
TC0X00009842,hg,1	SPIN2A	spindlin family member 2A	-1.53765	3.34118	-3.9761	0.000283933	0.00321942	-0.0884925
TC1700006709,hg,1	XAF1	XIAP associated factor 1	-1.89093	3.79654	-3.94873	0.000308287	0.00342601	-0.167151
TC1600007959,hg,1	MT1E	metallothionein 1E	1.6057	8.13798	3.93192	0.000324242	0.00356259	-0.215356
TC1000012482,hg,1	ENTPD1	ectonucleoside triphosphate diphosphohydrolase 1	-1.91187	4.44288	-3.89018	0.000367405	0.00393312	-0.334672
TC1300007312,hg,1	PCDH17	protocadherin 17	-2.47712	4.23542	-3.88504	0.000373083	0.0039771	-0.349305
TC1400009248,hg,1	DLGAP5	DLG associated protein 5	-2.13846	2.79455	-3.87489	0.000384564	0.00407526	-0.37822
TC0200013922,hg,1	IL36B	interleukin 36 beta	1.75737	2.15487	3.84259	0.000423406	0.00441032	-0.469974
TC0200010421,hg,1	AOX1	aldehyde oxidase 1	1.55947	2.6716	3.83736	0.000430044	0.00446705	-0.4848
TC2100007534,hg,1	TEKT4P2	tektin 4 pseudogene 2	1.60103	5.2088	3.83653	0.00043111	0.00447634	-0.487158
TC0X00011238,hg,1	CLIC2	chloride intracellular channel 2	-1.71465	3.88073	-3.81726	0.000456506	0.00467896	-0.541697
TC0100013561,hg,1	FABP3	fatty acid binding protein 3	-2.31389	4.77895	-3.81205	0.000463626	0.00473477	-0.55644
TC1100009169,hg,1	TAGLN	transgelin	-1.51417	4.15966	-3.786	0.000500823	0.00501569	-0.629923
TC0200015958,hg,1	DNER	delta/notch like EGF repeat containing	1.87804	3.71739	3.76164	0.000538202	0.005313	-0.698417
TC0600007700,hg,1	KIFC1	kinesin family member C1	-1.74377	3.55057	-3.72909	0.000592389	0.00576339	-0.789633
TC0400006538,hg,1	TACC3	transforming acidic coiled-coil containing protein 3	-1.71634	3.74925	-3.72595	0.000597873	0.0058001	-0.79839
TC0200016587,hg,1	PLCL1	phospholipase C like 1 (inactive)	1.44837	3.71897	3.72344	0.000602313	0.00582969	-0.805422
TC1600010168,hg,1	SHCBP1	SHC binding and spindle associated 1	-1.9109	3.37582	-3.69221	0.000660142	0.00629464	-0.892509
TC0200016433,hg,1	TMEM178A	transmembrane protein 178A	-1.31499	2.11102	-3.69156	0.000661388	0.00629927	-0.894301
TC0700008252,hg,1	CROT	carnitine O-octanoyltransferase	-1.62195	2.93996	-3.67724	0.00068972	0.00651943	-0.93412
TC1500008470,hg,1	ARRDC4	arrestin domain containing 4	1.6664	2.36437	3.66398	0.000716994	0.00671916	-0.970923
TC0100018539,hg,1	LHX4-AS1	LHX4 antisense RNA 1	-1.30212	2.66388	-3.66115	0.000722944	0.00675563	-0.978763
TC1600007965,hg,1	MT1F	metallothionein 1F	2.06713	4.74983	3.64352	0.000761105	0.00703955	-1.02755
TC0500008309,hg,1	CAMK4	calcium/calmodulin dependent protein kinase IV	1.38473	3.07082	3.63533	0.000779495	0.00718433	-1.05019
TC1500007346,hg,1	CGNL1	cingulin like 1	-1.33477	5.14949	-3.59014	0.000888869	0.00794955	-1.17459
TC1700008769,hg,1	KCNJ2	potassium inwardly rectifying channel subfamily J member 2	1.38364	4.52595	3.58553	0.000900822	0.00802365	-1.18724
TC1500007392,hg,1	CCNB2	cyclin B2	-1.7096	2.56675	-3.5823	0.000909313	0.00808008	-1.19612
TC0X00009867,hg,1	SPIN4	spindlin family member 4	-1.3223	2.62338	-3.54762	0.00100518	0.00873094	-1.29095
TC2000007341,hg,1	FAM83D	family with sequence similarity 83 member D	-1.79725	3.47857	-3.54072	0.00102536	0.00884633	-1.30975
TC0600014106,hg,1	CFB	complement factor B	1.45383	3.54849	3.53183	0.00105196	0.00900615	-1.33395
TC0100012247,hg,1	KIF26B	kinesin family member 26B	1.31915	2.06085	3.51993	0.00108862	0.00926564	-1.36633
TC0500008777,hg,1	KIF20A	kinesin family member 20A	-1.59734	2.00532	-3.51821	0.00109402	0.00929633	-1.371
TC0100016831,hg,1	ASPM	abnormal spindle microtubule assembly	-2.17777	2.87414	-3.51449	0.00110578	0.00936911	-1.3811
TC0200006799,hg,1	MYCN	MYCN proto-oncogene; bHLH transcription factor	-1.35228	1.98026	-3.50913	0.00112293	0.00948996	-1.39564
TC0200015432,hg,1	MPP4	membrane palmitoylated protein 4	1.34312	4.20222	3.4981	0.00115903	0.00973412	-1.42552
TC1100010090,hg,1	LYVE1	lymphatic vessel endothelial hyaluronan receptor 1	-1.92212	4.51352	-3.46583	0.00127121	0.0104799	-1.5127
TC0100015194,hg,1	SORT1	sortilin 1	-1.34814	5.21185	-3.4653	0.00127314	0.0104925	-1.51413
TC1200012634,hg,1	KRT7	keratin 7	-1.73504	5.42505	-3.44168	0.00136188	0.0110743	-1.57766
TC1200011330,hg,1	E2F7	E2F transcription factor 7	1.30903	6.56291	3.42353	0.00143404	0.0114989	-1.6263
TC0600010777,hg,1	TFAP2A	transcription factor AP-2 alpha	1.31122	2.92357	3.40325	0.00151899	0.0119915	-1.68049
TC1200011722,hg,1	PMCH	pro-melanin concentrating hormone	-1.64204	2.88266	-3.38684	0.00159126	0.0123907	-1.72423
TC0400012907,hg,1	ADGRA3	adhesion G protein-coupled receptor A3	1.38467	2.72177	3.38285	0.00160931	0.0125016	-1.73484
TC0700007198,hg,1	ANLN	anillin actin binding protein	-2.02621	5.36905	-3.36081	0.00171262	0.0130796	-1.79334
TC0100016359,hg,1	SELL	selectin L	1.31404	2.63513	3.35921	0.00172036	0.0131272	-1.79757
TC0600008655,hg,1	TPBG	trophoblast glycoprotein	1.45383	3.70915	3.35501	0.00174087	0.0132606	-1.80871
TC0500011352,hg,1	EDIL3	EGF like repeats and discoidin domains 3	-1.53913	5.53363	-3.34334	0.00179899	0.0136164	-1.83957
TC0100014612,hg,1	CRYZ	crystallin zeta	-1.37646	4.24326	-3.34183	0.00180664	0.0136618	-1.84355
TC1700011772,hg,1	UNC13D	unc-13 homolog D	-1.34942	3.47491	-3.31931	0.0019246	0.0143971	-1.90293
TC1100010400,hg,1	LGR4	leucine rich repeat containing G protein-coupled receptor 4	-1.34676	4.39904	-3.31669	0.00193879	0.0144783	-1.90982
TC1200006555,hg,1	CCND2	cyclin D2	1.36758	5.73494	3.30317	0.00201359	0.0149349	-1.94534
TC0100015598,hg,1	TXNIP	thioredoxin interacting protein	1.49243	5.48035	3.29341	0.00206927	0.0152317	-1.97092
TC1600010914,hg,1	ADAMTS18	ADAM metallopeptidase with thrombospondin type 1 motif 18	-2.0935	3.5562	-3.26687	0.00222829	0.0160865	-2.0403
TC0100007243,hg,1	ALPL	alkaline phosphatase; biomineralization associated	-1.48597	3.33814	-3.23173	0.00245672	0.0173118	-2.13165
TC0900008660,hg,1	PTGS1	prostaglandin-endoperoxide synthase 1	-1.40495	4.9855	-3.23017	0.00246736	0.0173635	-2.1357
TC1400007259,hg,1	PELI2	pellino E3 ubiquitin protein ligase family member 2	1.69058	3.56221	3.22099	0.00253089	0.0177155	-2.15947
TC2000007438,hg,1	MYBL2	MYB proto-oncogene like 2	-1.32825	3.36133	-3.17964	0.00283656	0.0192687	-2.26599
TC1000012108,hg,1	CPXM2	carboxypeptidase X; M14 family member 2	-1.58658	4.85878	-3.15315	0.00305052	0.0204164	-2.33383
TC0100017212,hg,1	SLC30A1	solute carrier family 30 member 1	1.30701	6.18808	3.14685	0.00310353	0.0206921	-2.3499
TC1900011209,hg,1	LRRC4B	leucine rich repeat containing 4B	1.33898	2.48524	3.12687	0.00327774	0.0215795	-2.40079
TC0900006655,hg,1	LURAP1L	leucine rich adaptor protein 1 like	1.69331	2.82941	3.0691	0.00383465	0.0243681	-2.54676
TC0900012245,hg,1	ALDH1A1	aldehyde dehydrogenase 1 family member A1	-1.3002	5.93591	-3.06499	0.00387747	0.0245726	-2.55708
TC1300008644,hg,1	POSTN	periostin	-1.58834	6.27166	-3.06293	0.00389918	0.0246685	-2.56227
TC0200011219,hg,1	ACKR3	atypical chemokine receptor 3	1.31309	6.57096	3.03941	0.00415447	0.0258717	-2.62114
TC1500006963,hg,1	KNL1	kinetochore scaffold 1	-1.51634	2.87638	-3.03933	0.00415541	0.0258717	-2.62135
TC0700006844,hg,1	ITGB8	integrin subunit beta 8	1.30855	5.12995	2.98916	0.00475355	0.0286907	-2.74598
TC0200013878,hg,1	BUB1	BUB1 mitotic checkpoint serine/threonine kinase	-1.61158	2.27947	-2.97405	0.00494912	0.0296326	-2.78328
TC0100008057,hg,1	CDC20	cell division cycle 20	-1.46818	3.35789	-2.96398	0.00508348	0.0301823	-2.80805
TC0Y00006651,hg,1	NLGN4Y	neuroligin 4 Y-linked	1.61794	2.59346	2.94301	0.00537447	0.0314267	-2.85949
TC0900011431,hg,1	LHX6	LIM homeobox 6	-2.05898	3.507	-2.92298	0.00566692	0.032628	-2.9084
TC0600014273,hg,1	HLA-DRB1	major histocompatibility complex; class II; DR beta 1	2.42398	2.90842	2.88843	0.00620655	0.034998	-2.99225
TC0500013349,hg,1	FBN2	fibrillin 2	-1.85	3.7063	-2.83372	0.00716037	0.0390267	-3.12372
TC0800007114,hg,1	SCARA3	scavenger receptor class A member 3	-1.61429	6.04772	-2.7967	0.00788116	0.0418347	-3.21171
TC1700008186,hg,1	IGF2BP1	insulin like growth factor 2 mRNA binding protein 1	2.03585	5.16601	2.76573	0.00853551	0.0443397	-3.28474
