# Supplementary material for: Uncovering emergent phenotypes in endothelial cells by clustering of surrogates of cardiovascular risk factors
Source: Sci Rep. 2022 Jan 25;12:1372. doi: 10.1038/s41598-022-05404-7 (PMC8789842; doi:10.1038/s41598-022-05404-7)
Supplement: Supplementary file 2 — Supplementary Information 2. [file 41598_2022_5404_MOESM2_ESM.xlsx]

## Sheet: Suplemmentary_Table_2
Cell type		p_val	avg_logFC	pct,1	pct,2	p_val_adj	cluster	gene
Fibroblast	PLA2G2A	0	3.96107	0.799	0.316	0	0	PLA2G2A
	FBLN1	0	3.4605	0.989	0.223	0	0	FBLN1
	CFD	0	3.41291	0.93	0.577	0	0	CFD
	C7	0	2.93773	0.963	0.237	0	0	C7
	DCN	0	2.86388	0.997	0.434	0	0	DCN
	SERPINF1	0	2.68369	0.983	0.221	0	0	SERPINF1
	CXCL14	0	2.6612	0.555	0.05	0	0	CXCL14
	C3	0	2.65563	0.927	0.132	0	0	C3
	RARRES1	0	2.473	0.771	0.072	0	0	RARRES1
	SFRP2	0	2.33098	0.568	0.026	0	0	SFRP2
	PTGDS	0	2.30201	0.804	0.19	0	0	PTGDS
	MGST1	0	2.26634	0.893	0.065	0	0	MGST1
	GSN	0	2.2615	1	0.775	0	0	GSN
	C1R	0	2.25034	0.991	0.386	0	0	C1R
	MYOC	0	2.15264	0.566	0.029	0	0	MYOC
	C1S	0	2.12451	0.987	0.31	0	0	C1S
	HP	0	2.10471	0.307	0.022	0	0	HP
	LUM	0	2.07727	0.959	0.212	0	0	LUM
	MFAP5	0	2.03236	0.671	0.054	0	0	MFAP5
	FBLN2	0	2.02443	0.924	0.162	0	0	FBLN2
	APOD	0	1.96755	0.968	0.433	0	0	APOD
	GPX3	0	1.95247	0.958	0.517	0	0	GPX3
	CCDC80	0	1.9011	0.862	0.185	0	0	CCDC80
	IGFBP6	0	1.85835	0.965	0.441	0	0	IGFBP6
	PTN	0	1.85675	0.658	0.064	0	0	PTN
	HTRA3	0	1.79259	0.623	0.035	0	0	HTRA3
	MT2A	0	1.76522	0.954	0.737	0	0	MT2A
	ADH1B	0	1.75308	0.918	0.216	0	0	ADH1B
	MMP2	0	1.72991	0.822	0.134	0	0	MMP2
	FBLN5	0	1.72981	0.889	0.172	0	0	FBLN5
	CCL2	0	1.71225	0.802	0.326	0	0	CCL2
	MT1X	0	1.67408	0.799	0.434	0	0	MT1X
	PCOLCE	0	1.66022	0.857	0.173	0	0	PCOLCE
	NNMT	0	1.63919	0.966	0.442	0	0	NNMT
	SRPX	0	1.63192	0.732	0.13	0	0	SRPX
	MGP	0	1.61799	0.999	0.767	0	0	MGP
	DPT	0	1.59317	0.736	0.09	0	0	DPT
	CFH	0	1.58005	0.938	0.303	0	0	CFH
	PI16	0	1.5786	0.55	0.048	0	0	PI16
	MT1M	0	1.55923	0.667	0.244	0	0	MT1M
	ITM2A	0	1.55349	0.881	0.275	0	0	ITM2A
	EFEMP1	0	1.53773	0.901	0.229	0	0	EFEMP1
	SERPING1	0	1.52393	0.985	0.549	0	0	SERPING1
	IGF1	0	1.44743	0.535	0.074	0	0	IGF1
	NR4A1	0	1.43069	0.79	0.324	0	0	NR4A1
	PTPRS	0	1.38391	0.54	0.084	0	0	PTPRS
	MT1A	0	1.37763	0.566	0.123	0	0	MT1A
	PCOLCE2	0	1.36572	0.602	0.106	0	0	PCOLCE2
	PODN	0	1.36228	0.708	0.074	0	0	PODN
	FMO2	0	1.3497	0.635	0.092	0	0	FMO2
	TIMP3	0	1.3313	0.983	0.436	0	0	TIMP3
	CYBRD1	0	1.32888	0.812	0.192	0	0	CYBRD1
	COL6A2	0	1.32554	0.956	0.333	0	0	COL6A2
	UAP1	0	1.29994	0.622	0.172	0	0	UAP1
	RARRES2	0	1.29585	0.848	0.27	0	0	RARRES2
	FGF7	0	1.29429	0.858	0.157	0	0	FGF7
	CES1	0	1.26578	0.586	0.08	0	0	CES1
	TNXB	0	1.25924	0.612	0.104	0	0	TNXB
	FSTL1	0	1.25707	0.816	0.219	0	0	FSTL1
	PRELP	0	1.25561	0.909	0.267	0	0	PRELP
	GPC3	0	1.25245	0.589	0.053	0	0	GPC3
	COL1A2	0	1.24928	0.887	0.257	0	0	COL1A2
	LRP1	0	1.24245	0.751	0.188	0	0	LRP1
	TIMP1	0	1.23862	0.995	0.739	0	0	TIMP1
	OLFML3	0	1.21362	0.627	0.06	0	0	OLFML3
	CEBPD	0	1.20407	0.947	0.593	0	0	CEBPD
	BICC1	0	1.18529	0.596	0.043	0	0	BICC1
	SCARA5	0	1.18503	0.525	0.019	0	0	SCARA5
	ABCA8	0	1.15764	0.644	0.061	0	0	ABCA8
	EGR1	0	1.15645	0.911	0.389	0	0	EGR1
	CRISPLD2	0	1.13523	0.57	0.087	0	0	CRISPLD2
	PLAC9	0	1.13304	0.93	0.428	0	0	PLAC9
	MEG3	0	1.12757	0.568	0.054	0	0	MEG3
	LTBP4	0	1.12726	0.888	0.313	0	0	LTBP4
	NUPR1	0	1.10841	0.89	0.397	0	0	NUPR1
	CP	0	1.09789	0.524	0.044	0	0	CP
	FIBIN	0	1.0797	0.603	0.112	0	0	FIBIN
	MFAP4	0	1.05659	0.912	0.285	0	0	MFAP4
	THBS1	0	1.05109	0.595	0.159	0	0	THBS1
	MT1E	0	1.04082	0.75	0.316	0	0	MT1E
	ABCA6	0	1.03884	0.512	0.042	0	0	ABCA6
	VIT	0	1.03702	0.513	0.023	0	0	VIT
	PTGIS	0	1.01273	0.538	0.104	0	0	PTGIS
	EMP1	0	0.999761	0.795	0.264	0	0	EMP1
	AKR1C1	0	0.980559	0.569	0.099	0	0	AKR1C1
	GPNMB	0	0.978784	0.676	0.186	0	0	GPNMB
	IGFBP4	0	0.971194	0.915	0.431	0	0	IGFBP4
	QSOX1	0	0.969589	0.635	0.218	0	0	QSOX1
	FBN1	0	0.966944	0.426	0.07	0	0	FBN1
	COL6A1	0	0.960223	0.837	0.286	0	0	COL6A1
	SERPINE2	0	0.951695	0.485	0.065	0	0	SERPINE2
	ALDH2	0	0.945924	0.703	0.288	0	0	ALDH2
	SFRP1	0	0.944918	0.436	0.015	0	0	SFRP1
	COL6A3	0	0.940169	0.474	0.066	0	0	COL6A3
	LEPR	0	0.927778	0.4	0.046	0	0	LEPR
	PDGFRL	0	0.906108	0.45	0.048	0	0	PDGFRL
	CTSF	0	0.902998	0.664	0.225	0	0	CTSF
	IGF2	0	0.902172	0.402	0.064	0	0	IGF2
	CYGB	0	0.901045	0.569	0.111	0	0	CYGB
	PLPP3	0	0.892565	0.615	0.177	0	0	PLPP3
	ABCA9	0	0.888978	0.396	0.022	0	0	ABCA9
	LGALS3BP	0	0.888009	0.739	0.281	0	0	LGALS3BP
	EPHX1	0	0.88778	0.739	0.285	0	0	EPHX1
	PDGFRA	0	0.886263	0.426	0.038	0	0	PDGFRA
	OMD	0	0.867376	0.475	0.089	0	0	OMD
	FSTL3	0	0.831193	0.493	0.115	0	0	FSTL3
	LIMA1	0	0.82707	0.641	0.207	0	0	LIMA1
	LAPTM4A	0	0.8222	0.963	0.764	0	0	LAPTM4A
	ABI3BP	0	0.821542	0.456	0.052	0	0	ABI3BP
	TFPI	0	0.807533	0.768	0.282	0	0	TFPI
	PLTP	0	0.804715	0.769	0.249	0	0	PLTP
	F3	0	0.795572	0.288	0.027	0	0	F3
	LAMA2	0	0.787123	0.384	0.035	0	0	LAMA2
	ZNF385A	0	0.784694	0.395	0.071	0	0	ZNF385A
	CTSK	0	0.775377	0.415	0.047	0	0	CTSK
	PMP22	0	0.774198	0.844	0.369	0	0	PMP22
	NTRK2	0	0.773676	0.569	0.148	0	0	NTRK2
	RCN3	0	0.771183	0.544	0.142	0	0	RCN3
	ADD3	0	0.766943	0.582	0.142	0	0	ADD3
	MXRA8	0	0.764371	0.598	0.156	0	0	MXRA8
	NEGR1	0	0.751838	0.406	0.032	0	0	NEGR1
	CST3	0	0.749317	0.997	0.828	0	0	CST3
	NOVA1	0	0.745288	0.418	0.058	0	0	NOVA1
	ECM1	0	0.739742	0.393	0.07	0	0	ECM1
	ARID5B	0	0.739418	0.847	0.364	0	0	ARID5B
	FGFR1	0	0.732744	0.568	0.153	0	0	FGFR1
	LARP6	0	0.726304	0.483	0.099	0	0	LARP6
	PTGFR	0	0.726041	0.321	0.01	0	0	PTGFR
	CD248	0	0.723404	0.313	0.017	0	0	CD248
	STEAP1	0	0.712532	0.327	0.018	0	0	STEAP1
	COL4A4	0	0.710271	0.291	0.013	0	0	COL4A4
	GFPT2	0	0.706989	0.301	0.015	0	0	GFPT2
	SVEP1	0	0.705338	0.266	0.011	0	0	SVEP1
	S1PR2	0	0.701122	0.353	0.038	0	0	S1PR2
	CHRDL1	0	0.699643	0.356	0.021	0	0	CHRDL1
	OAF	0	0.69398	0.403	0.063	0	0	OAF
	TMEM98	0	0.693423	0.495	0.1	0	0	TMEM98
	LOX	0	0.692434	0.331	0.023	0	0	LOX
	HSD11B1	0	0.687038	0.292	0.019	0	0	HSD11B1
	C16orf89	0	0.670865	0.26	0.008	0	0	C16orf89
	SPON2	0	0.656824	0.331	0.042	0	0	SPON2
	CNTFR	0	0.646468	0.335	0.018	0	0	CNTFR
	FAIM2	0	0.646271	0.291	0.008	0	0	FAIM2
	STEAP2	0	0.638772	0.253	0.016	0	0	STEAP2
	GAS1	0	0.630911	0.293	0.016	0	0	GAS1
	ABCA10	0	0.601835	0.256	0.012	0	0	ABCA10
	SLIT2	0	0.600921	0.261	0.015	0	0	SLIT2
	CYP4B1	0	0.59988	0.277	0.027	0	0	CYP4B1
	MRC2	0	0.599176	0.309	0.038	0	0	MRC2
	PAMR1	0	0.596483	0.266	0.01	0	0	PAMR1
	AOX1	0	0.594051	0.279	0.013	0	0	AOX1
	GSTM5	0	0.56731	0.298	0.029	0	0	GSTM5
	SPON1	0	0.566526	0.299	0.034	0	0	SPON1
	C6	0	0.563647	0.241	0.003	0	0	C6
	LRRN4CL	0	0.524724	0.263	0.012	0	0	LRRN4CL
	SPOCK1	0	0.500813	0.239	0.015	0	0	SPOCK1
	ANGPTL5	0	0.47779	0.211	0.01	0	0	ANGPTL5
	DIO3OS	0	0.449212	0.196	0.007	0	0	DIO3OS
	CD34	1.06504e-305	0.761419	0.486	0.116	1.70066e-301	0	CD34
	CXCL12	1.20403e-304	0.997787	0.736	0.302	1.92259e-300	0	CXCL12
	S100A13	4.18295e-304	0.824353	0.725	0.301	6.67933e-300	0	S100A13
	CLU	5.29645e-302	0.825414	0.944	0.567	8.45738e-298	0	CLU
	DHRS3	8.91547e-302	0.863056	0.502	0.13	1.42362e-297	0	DHRS3
	EFEMP2	1.05828e-301	0.717372	0.584	0.174	1.68985e-297	0	EFEMP2
	CYP27A1	6.30475e-300	0.585969	0.418	0.083	1.00674e-295	0	CYP27A1
	BOC	7.2586e-300	0.476374	0.234	0.017	1.15905e-295	0	BOC
	CHI3L2	2.38327e-299	0.811074	0.21	0.012	3.80561e-295	0	CHI3L2
	MATN2	1.84692e-298	0.633523	0.427	0.086	2.94916e-294	0	MATN2
	RND3	1.13791e-297	0.751565	0.418	0.085	1.81702e-293	0	RND3
	GFRA1	2.51744e-297	0.455944	0.209	0.011	4.01985e-293	0	GFRA1
	ZFP36	5.91843e-297	1.07272	0.928	0.717	9.45055e-293	0	ZFP36
	COL4A3	9.20155e-297	0.502408	0.203	0.01	1.4693e-292	0	COL4A3
	TNFSF14	1.93123e-295	0.558727	0.206	0.011	3.08378e-291	0	TNFSF14
	EMILIN1	7.79818e-293	0.771833	0.514	0.137	1.24521e-288	0	EMILIN1
	SOD2	1.86877e-289	1.09804	0.697	0.301	2.98405e-285	0	SOD2
	TMEM45A	1.14422e-283	0.673801	0.38	0.074	1.82709e-279	0	TMEM45A
	ITGBL1	1.70617e-283	0.594419	0.327	0.049	2.72441e-279	0	ITGBL1
	RNASE4	3.3846e-283	0.583632	0.358	0.062	5.40453e-279	0	RNASE4
	SCPEP1	3.66275e-282	0.800748	0.689	0.294	5.84869e-278	0	SCPEP1
	TWIST2	8.029e-282	0.491443	0.257	0.027	1.28207e-277	0	TWIST2
	CDO1	8.54516e-278	0.514124	0.294	0.039	1.36449e-273	0	CDO1
	IFITM3	7.45822e-277	0.620009	0.997	0.818	1.19093e-272	0	IFITM3
	MEDAG	2.67883e-276	0.691963	0.34	0.058	4.27756e-272	0	MEDAG
	ABCC9	7.15544e-272	0.489491	0.221	0.018	1.14258e-267	0	ABCC9
	INMT	4.80203e-271	0.87964	0.556	0.176	7.66788e-267	0	INMT
	SLIT3	7.15795e-271	0.649246	0.368	0.07	1.14298e-266	0	SLIT3
	THBS2	1.02524e-270	0.806334	0.475	0.12	1.6371e-266	0	THBS2
	ADAMTSL2	1.09076e-270	0.429154	0.189	0.01	1.74173e-266	0	ADAMTSL2
	TCF21	3.40187e-266	0.693721	0.433	0.1	5.43211e-262	0	TCF21
	PHGDH	5.83025e-264	0.619519	0.419	0.097	9.30975e-260	0	PHGDH
	ITM2B	4.26115e-262	0.525761	0.986	0.924	6.80421e-258	0	ITM2B
	CD63	1.68552e-259	0.536926	0.981	0.863	2.69143e-255	0	CD63
	SERPINA5	3.64209e-259	0.39097	0.219	0.018	5.81569e-255	0	SERPINA5
	UGDH	2.295e-257	0.748431	0.453	0.122	3.66465e-253	0	UGDH
	JUNB	5.78489e-256	0.787668	0.963	0.85	9.23732e-252	0	JUNB
	MYC	5.32006e-255	0.760168	0.713	0.298	8.49507e-251	0	MYC
	RBMS3	5.18231e-253	0.695809	0.504	0.145	8.27511e-249	0	RBMS3
	SEMA3C	2.0048e-252	0.520866	0.239	0.026	3.20126e-248	0	SEMA3C
	XPNPEP2	4.08468e-248	0.367983	0.145	0.003	6.52242e-244	0	XPNPEP2
	LXN	8.55948e-244	0.708792	0.332	0.065	1.36678e-239	0	LXN
	MPZL1	1.53915e-243	0.590544	0.414	0.104	2.45772e-239	0	MPZL1
	METTL7A	5.60713e-243	0.715282	0.557	0.192	8.95346e-239	0	METTL7A
	SSPN	8.70911e-240	0.627096	0.555	0.184	1.39067e-235	0	SSPN
	NFE2L2	7.75366e-239	0.689518	0.786	0.441	1.2381e-234	0	NFE2L2
	AKAP12	9.52124e-238	0.637472	0.539	0.172	1.52035e-233	0	AKAP12
	DCLK1	3.00387e-234	0.351803	0.175	0.011	4.79659e-230	0	DCLK1
	RTN4	5.24267e-234	0.638643	0.894	0.662	8.3715e-230	0	RTN4
	CYB5A	2.14272e-231	0.618167	0.582	0.216	3.42149e-227	0	CYB5A
	BNIP3L	1.49056e-230	0.710133	0.684	0.323	2.38012e-226	0	BNIP3L
	CPE	3.06103e-230	0.645056	0.786	0.333	4.88786e-226	0	CPE
	ALDH1A1	1.22099e-227	0.463513	0.485	0.14	1.94968e-223	0	ALDH1A1
	PTGES	1.69538e-227	0.329396	0.164	0.009	2.70718e-223	0	PTGES
	NFIB	2.30651e-227	0.694001	0.678	0.288	3.68303e-223	0	NFIB
	TAC1	1.07679e-224	1.36165	0.166	0.01	1.71942e-220	0	TAC1
	IFITM2	7.75823e-223	0.534849	0.979	0.817	1.23883e-218	0	IFITM2
	LAMC1	2.62526e-222	0.662203	0.395	0.102	4.19201e-218	0	LAMC1
	CILP	3.51402e-222	0.411207	0.139	0.005	5.61119e-218	0	CILP
	ARL4D	1.48916e-221	0.625367	0.335	0.072	2.37789e-217	0	ARL4D
	SRPX2	2.92023e-221	0.36895	0.186	0.016	4.66302e-217	0	SRPX2
	CSF1	9.02035e-220	0.507146	0.306	0.057	1.44037e-215	0	CSF1
	TPST1	9.86298e-219	0.471851	0.283	0.049	1.57492e-214	0	TPST1
	HAS2	1.38247e-217	0.514088	0.166	0.011	2.20752e-213	0	HAS2
	TNFSF13B	9.22813e-217	0.724532	0.42	0.119	1.47355e-212	0	TNFSF13B
	PTX3	2.56946e-213	1.21893	0.187	0.018	4.10291e-209	0	PTX3
	BTG2	4.0424e-213	0.943691	0.731	0.409	6.45491e-209	0	BTG2
	LINC01133	6.46011e-212	0.438705	0.161	0.011	1.03155e-207	0	LINC01133
	ISM1	8.49425e-212	0.273779	0.126	0.003	1.35636e-207	0	ISM1
	EBF1	3.96262e-211	0.632899	0.502	0.166	6.32752e-207	0	EBF1
	RHOBTB3	4.73531e-211	0.524635	0.324	0.07	7.56134e-207	0	RHOBTB3
	SOX9	1.2645e-209	0.407374	0.198	0.021	2.01916e-205	0	SOX9
	OSR1	3.75465e-209	0.466947	0.195	0.021	5.99543e-205	0	OSR1
	ADAM33	6.94547e-208	0.45348	0.216	0.027	1.10905e-203	0	ADAM33
	C11orf96	1.98031e-207	0.688973	0.657	0.276	3.16216e-203	0	C11orf96
	AEBP1	6.61185e-206	0.381154	0.751	0.312	1.05578e-201	0	AEBP1
	PLEKHA5	1.46519e-205	0.434277	0.286	0.053	2.33962e-201	0	PLEKHA5
	FEZ1	8.40731e-205	0.516606	0.429	0.124	1.34248e-200	0	FEZ1
	SLPI	3.2682e-204	0.845212	0.289	0.058	5.21866e-200	0	SLPI
	NFIA	5.12088e-201	0.630342	0.594	0.243	8.17701e-197	0	NFIA
	CHEK2	1.07677e-200	0.323837	0.178	0.017	1.71939e-196	0	CHEK2
	PRRX1	1.65954e-200	0.479859	0.307	0.064	2.64995e-196	0	PRRX1
	TMEM176A	1.67463e-200	0.695935	0.533	0.196	2.67405e-196	0	TMEM176A
	CLMP	1.06633e-199	0.279781	0.152	0.01	1.70271e-195	0	CLMP
	SLC43A3	7.91309e-199	0.578869	0.418	0.125	1.26356e-194	0	SLC43A3
	PCSK5	9.04311e-198	0.418621	0.217	0.03	1.444e-193	0	PCSK5
	CLDN11	2.29914e-197	0.440689	0.189	0.021	3.67127e-193	0	CLDN11
	ANG	1.41105e-196	0.532597	0.397	0.113	2.25316e-192	0	ANG
	TPBG	3.33695e-196	0.497755	0.306	0.066	5.32844e-192	0	TPBG
	CPQ	1.76825e-194	0.635848	0.568	0.237	2.82354e-190	0	CPQ
	COL1A1	5.89832e-192	0.606495	0.493	0.167	9.41843e-188	0	COL1A1
	PROS1	8.29545e-192	0.56668	0.479	0.164	1.32462e-187	0	PROS1
	SGCE	1.29703e-191	0.52387	0.489	0.163	2.0711e-187	0	SGCE
	TNFAIP6	1.91867e-191	0.582945	0.246	0.041	3.06373e-187	0	TNFAIP6
	FLRT2	4.24884e-191	0.38937	0.178	0.019	6.78454e-187	0	FLRT2
	TIMP2	1.87638e-190	0.730025	0.583	0.248	2.9962e-186	0	TIMP2
	DDR2	1.66705e-189	0.495	0.292	0.062	2.66195e-185	0	DDR2
	CDH19	6.11429e-189	0.446377	0.325	0.073	9.7633e-185	0	CDH19
	F10	2.33206e-188	0.556911	0.302	0.066	3.72383e-184	0	F10
	GSTM3	3.33879e-188	0.562408	0.485	0.171	5.33138e-184	0	GSTM3
	LSAMP	1.22653e-187	0.252711	0.118	0.004	1.95852e-183	0	LSAMP
	FST	1.6995e-186	0.49181	0.205	0.028	2.71376e-182	0	FST
	CKB	1.28162e-185	0.563467	0.433	0.133	2.04649e-181	0	CKB
	CCDC71L	4.06424e-185	0.539266	0.236	0.04	6.48979e-181	0	CCDC71L
	TSPAN4	1.18429e-184	0.588952	0.699	0.353	1.89107e-180	0	TSPAN4
	CERCAM	1.99576e-182	0.470794	0.357	0.096	3.18682e-178	0	CERCAM
	EPB41L2	1.40783e-180	0.553916	0.475	0.168	2.24803e-176	0	EPB41L2
	OLFML1	2.99948e-180	0.350604	0.218	0.034	4.78957e-176	0	OLFML1
	ANGPTL2	5.46023e-179	0.466435	0.266	0.053	8.7189e-175	0	ANGPTL2
	LGALS3	9.10589e-178	0.578707	0.835	0.548	1.45403e-173	0	LGALS3
	IGFBP7	4.79531e-177	0.397833	0.999	0.742	7.65715e-173	0	IGFBP7
	IL33	1.08447e-176	0.501471	0.457	0.151	1.73168e-172	0	IL33
	ISLR	1.61324e-176	0.478279	0.352	0.094	2.57602e-172	0	ISLR
	SLC16A2	4.94071e-175	0.316249	0.158	0.015	7.88932e-171	0	SLC16A2
	BDH2	1.33699e-174	0.523307	0.425	0.141	2.13491e-170	0	BDH2
	CHPF	1.79453e-174	0.530631	0.437	0.144	2.8655e-170	0	CHPF
	TRIP10	2.05577e-172	0.533153	0.422	0.142	3.28266e-168	0	TRIP10
	ROBO3	1.97537e-171	0.427611	0.227	0.04	3.15428e-167	0	ROBO3
	IGSF10	4.85734e-170	0.303713	0.116	0.005	7.75621e-166	0	IGSF10
	CFI	5.99974e-170	0.476592	0.357	0.099	9.58038e-166	0	CFI
	PDGFD	1.39764e-167	0.430199	0.295	0.069	2.23175e-163	0	PDGFD
	PTGIR	1.15832e-166	0.544176	0.32	0.085	1.84961e-162	0	PTGIR
	SOCS3	4.11395e-166	0.666908	0.748	0.424	6.56915e-162	0	SOCS3
	ANK2	1.08169e-164	0.364211	0.17	0.021	1.72725e-160	0	ANK2
	MMP23B	1.93969e-164	0.496125	0.278	0.064	3.0973e-160	0	MMP23B
	CHL1	9.3216e-164	0.266832	0.171	0.02	1.48847e-159	0	CHL1
	PDIA3	3.14705e-163	0.546156	0.872	0.67	5.02522e-159	0	PDIA3
	PLA2G5	1.29516e-160	0.46098	0.289	0.07	2.06811e-156	0	PLA2G5
	S100A10	5.88582e-160	0.518787	0.902	0.676	9.39847e-156	0	S100A10
	TSKU	9.42231e-160	0.388992	0.195	0.031	1.50455e-155	0	TSKU
	AXL	3.51719e-159	0.541727	0.537	0.221	5.61624e-155	0	AXL
	LDHA	6.24834e-159	0.538274	0.901	0.75	9.97735e-155	0	LDHA
	C1QTNF3	7.05575e-159	0.531773	0.121	0.008	1.12666e-154	0	C1QTNF3
	GALNT15	7.59657e-159	0.511808	0.212	0.037	1.21302e-154	0	GALNT15
	G0S2	9.51641e-158	0.739642	0.236	0.047	1.51958e-153	0	G0S2
	SDC2	3.04144e-156	0.512042	0.614	0.272	4.85657e-152	0	SDC2
	ANGPTL4	3.25662e-156	0.537963	0.459	0.166	5.20016e-152	0	ANGPTL4
	PIM1	6.41851e-155	0.656504	0.49	0.194	1.02491e-150	0	PIM1
	IL6ST	6.80387e-155	0.553861	0.563	0.248	1.08644e-150	0	IL6ST
	DAB2	5.86886e-154	0.479253	0.491	0.191	9.37139e-150	0	DAB2
	ACKR3	6.21319e-154	0.467031	0.18	0.026	9.92122e-150	0	ACKR3
	ACKR4	1.15885e-153	0.322323	0.138	0.013	1.85045e-149	0	ACKR4
	S100A11	3.46436e-152	0.436478	0.956	0.787	5.53189e-148	0	S100A11
	GGT5	1.0348e-151	0.480027	0.367	0.112	1.65238e-147	0	GGT5
	HIC1	2.494e-151	0.36648	0.193	0.032	3.98242e-147	0	HIC1
	FOS	4.48398e-151	0.730977	0.886	0.677	7.16003e-147	0	FOS
	CDC42EP4	1.18782e-150	0.536462	0.415	0.147	1.89671e-146	0	CDC42EP4
	PNRC1	2.11826e-150	0.605492	0.855	0.648	3.38244e-146	0	PNRC1
	SH3D19	4.58027e-150	0.377034	0.224	0.044	7.31377e-146	0	SH3D19
	GPRC5A	1.92998e-148	0.469968	0.228	0.048	3.08179e-144	0	GPRC5A
	KLF9	2.15e-148	0.538168	0.429	0.156	3.43312e-144	0	KLF9
	SLC19A2	2.13751e-147	0.293973	0.135	0.014	3.41318e-143	0	SLC19A2
	RGMA	3.44035e-146	0.386551	0.276	0.068	5.49355e-142	0	RGMA
	SELENBP1	9.52508e-146	0.398641	0.327	0.094	1.52096e-141	0	SELENBP1
	SLC39A14	1.40907e-145	0.509298	0.252	0.06	2.25001e-141	0	SLC39A14
	CLEC11A	1.81255e-144	0.43493	0.291	0.078	2.89428e-140	0	CLEC11A
	PXDC1	6.32743e-143	0.448389	0.316	0.093	1.01036e-138	0	PXDC1
	ARL6IP5	4.92599e-142	0.512664	0.806	0.566	7.86582e-138	0	ARL6IP5
	OGN	7.08394e-142	0.347633	0.488	0.18	1.13116e-137	0	OGN
	LGR4	9.49265e-142	0.282511	0.124	0.011	1.51579e-137	0	LGR4
	EMP2	9.74123e-142	0.540371	0.633	0.326	1.55548e-137	0	EMP2
	THBS3	6.1978e-141	0.391838	0.255	0.062	9.89665e-137	0	THBS3
	NAMPT	9.87405e-141	0.577202	0.716	0.398	1.57669e-136	0	NAMPT
	BST1	1.07815e-140	0.35292	0.232	0.051	1.72159e-136	0	BST1
	NGF	1.33787e-140	0.339239	0.175	0.028	2.13631e-136	0	NGF
	PALM	4.56011e-138	0.324774	0.2	0.037	7.28158e-134	0	PALM
	COL3A1	7.98666e-138	0.494464	0.369	0.123	1.27531e-133	0	COL3A1
	C1orf21	1.58113e-137	0.383795	0.295	0.082	2.52475e-133	0	C1orf21
	ANKRD35	2.34245e-137	0.316023	0.21	0.042	3.74043e-133	0	ANKRD35
	CPXM2	5.49717e-136	0.476528	0.377	0.133	8.77788e-132	0	CPXM2
	PPIC	1.14581e-134	0.49022	0.517	0.231	1.82963e-130	0	PPIC
	TSHZ2	4.11769e-134	0.45029	0.349	0.111	6.57512e-130	0	TSHZ2
	LAMB1	5.93928e-134	0.377005	0.236	0.055	9.48384e-130	0	LAMB1
	OSMR	2.4919e-133	0.430575	0.241	0.058	3.97907e-129	0	OSMR
	FXYD1	4.76269e-133	0.329495	0.7	0.329	7.60507e-129	0	FXYD1
	MAP1A	1.30885e-132	0.35804	0.248	0.061	2.08998e-128	0	MAP1A
	PLSCR4	7.08083e-132	0.425802	0.392	0.142	1.13067e-127	0	PLSCR4
	PSAP	5.30995e-131	0.343253	0.956	0.79	8.47893e-127	0	PSAP
	IL11RA	8.84527e-130	0.37444	0.229	0.054	1.41241e-125	0	IL11RA
	TNFRSF1A	1.29902e-127	0.448621	0.759	0.471	2.07427e-123	0	TNFRSF1A
	DPYSL2	1.5236e-127	0.501768	0.553	0.269	2.43289e-123	0	DPYSL2
	SHISA3	1.7803e-127	0.377922	0.149	0.022	2.84278e-123	0	SHISA3
	ANXA1	4.58047e-127	0.42205	0.898	0.686	7.31409e-123	0	ANXA1
	RAB34	1.26137e-126	0.461085	0.557	0.265	2.01415e-122	0	RAB34
	CDC42EP2	7.75587e-126	0.424686	0.292	0.088	1.23846e-121	0	CDC42EP2
	GLT8D2	7.99865e-126	0.36582	0.287	0.084	1.27722e-121	0	GLT8D2
	DBN1	4.01449e-125	0.473692	0.35	0.124	6.41034e-121	0	DBN1
	TSPAN8	1.71119e-124	0.406158	0.271	0.075	2.73242e-120	0	TSPAN8
	BZW1	4.88495e-124	0.507716	0.712	0.451	7.80028e-120	0	BZW1
	DAAM1	6.13691e-124	0.52892	0.456	0.195	9.79941e-120	0	DAAM1
	S100A6	9.24568e-124	0.322962	0.993	0.926	1.47635e-119	0	S100A6
	SESTD1	3.33218e-123	0.413884	0.314	0.102	5.32082e-119	0	SESTD1
	PTGFRN	5.60328e-123	0.255866	0.121	0.014	8.94732e-119	0	PTGFRN
	C1RL	8.40474e-123	0.354263	0.245	0.064	1.34207e-118	0	C1RL
	COLEC12	1.14422e-122	0.357378	0.26	0.071	1.8271e-118	0	COLEC12
	PLAGL1	1.49522e-122	0.39449	0.263	0.074	2.38757e-118	0	PLAGL1
	RBP1	5.56528e-122	0.334758	0.225	0.055	8.88664e-118	0	RBP1
	NBL1	6.10605e-122	0.454749	0.596	0.294	9.75014e-118	0	NBL1
	SNED1	8.81543e-122	0.315864	0.144	0.021	1.40765e-117	0	SNED1
	CFB	1.06018e-121	0.296077	0.149	0.023	1.6929e-117	0	CFB
	BAMBI	6.07805e-121	0.391259	0.157	0.026	9.70542e-117	0	BAMBI
	ECHDC2	7.57062e-121	0.423452	0.328	0.11	1.20888e-116	0	ECHDC2
	GAS7	1.24811e-120	0.386396	0.248	0.066	1.99298e-116	0	GAS7
	HSPB6	4.27585e-120	0.413774	0.447	0.18	6.82767e-116	0	HSPB6
	ID2	5.63322e-120	0.565766	0.804	0.56	8.99512e-116	0	ID2
	HTR2B	2.59152e-119	0.273771	0.121	0.014	4.13814e-115	0	HTR2B
	PLIN2	1.37254e-118	1.22252	0.521	0.279	2.19167e-114	0	PLIN2
	KDELR2	1.02525e-117	0.493286	0.729	0.477	1.63712e-113	0	KDELR2
	RBMS1	1.03467e-117	0.479713	0.524	0.253	1.65216e-113	0	RBMS1
	UCHL1	1.54816e-117	0.336079	0.21	0.049	2.4721e-113	0	UCHL1
	AHI1	4.19671e-117	0.451197	0.339	0.12	6.7013e-113	0	AHI1
	TMEM176B	5.99158e-117	0.380162	0.53	0.24	9.56736e-113	0	TMEM176B
	SNAI2	2.70361e-116	0.361825	0.188	0.04	4.31712e-112	0	SNAI2
	ANXA2	1.2401e-115	0.407113	0.905	0.727	1.98019e-111	0	ANXA2
	CADM3	8.51363e-115	0.368077	0.17	0.033	1.35946e-110	0	CADM3
	MORF4L2	1.84883e-114	0.423279	0.727	0.45	2.95221e-110	0	MORF4L2
	ERRFI1	2.83579e-114	0.414858	0.323	0.112	4.52818e-110	0	ERRFI1
	ADAMTSL4	3.71818e-113	0.313927	0.197	0.045	5.93718e-109	0	ADAMTSL4
	AKR1C3	1.18437e-112	0.417768	0.403	0.162	1.8912e-108	0	AKR1C3
	NPY1R	4.46436e-112	0.362661	0.132	0.02	7.12869e-108	0	NPY1R
	EID1	1.87023e-111	0.372814	0.887	0.706	2.98639e-107	0	EID1
	PLXDC1	2.34397e-111	0.306027	0.183	0.039	3.74285e-107	0	PLXDC1
	CAMK2N1	7.04768e-111	0.262269	0.135	0.021	1.12537e-106	0	CAMK2N1
	SERTAD1	8.55033e-111	0.477506	0.462	0.214	1.36532e-106	0	SERTAD1
	CBLB	3.99928e-110	0.416584	0.25	0.072	6.38606e-106	0	CBLB
	VKORC1	5.06118e-110	0.461996	0.647	0.386	8.08169e-106	0	VKORC1
	ARF4	8.76038e-110	0.47265	0.719	0.469	1.39886e-105	0	ARF4
	CD200	1.33041e-109	0.358227	0.256	0.075	2.12439e-105	0	CD200
	CALU	1.65343e-109	0.470406	0.568	0.308	2.6402e-105	0	CALU
	MYADM	1.67878e-108	0.489356	0.529	0.267	2.68068e-104	0	MYADM
	BTG3	3.16706e-108	0.417609	0.451	0.203	5.05716e-104	0	BTG3
	ANGPTL1	9.29925e-108	0.363416	0.246	0.07	1.4849e-103	0	ANGPTL1
	GPX8	1.71223e-107	0.312094	0.197	0.048	2.7341e-103	0	GPX8
	CTTN	2.7853e-107	0.444783	0.486	0.228	4.44757e-103	0	CTTN
	CSRNP1	7.50452e-107	0.488568	0.436	0.194	1.19832e-102	0	CSRNP1
	GLUL	1.2067e-106	0.459214	0.738	0.481	1.92687e-102	0	GLUL
	OAT	2.73391e-106	0.415493	0.525	0.261	4.36551e-102	0	OAT
	LY6E	6.11951e-106	0.451886	0.69	0.414	9.77164e-102	0	LY6E
	ACVRL1	1.14838e-105	0.357621	0.288	0.095	1.83373e-101	0	ACVRL1
	FHL1	2.64993e-105	0.274102	0.704	0.37	4.2314e-101	0	FHL1
	SPSB1	2.67854e-105	0.429392	0.274	0.09	4.27709e-101	0	SPSB1
	GOLIM4	5.61489e-105	0.48034	0.461	0.22	8.96586e-101	0	GOLIM4
	NUCB2	1.01462e-104	0.421036	0.55	0.276	1.62015e-100	0	NUCB2
	NFIC	3.20337e-104	0.424092	0.568	0.303	5.11514e-100	0	NFIC
	APP	8.97913e-104	0.404361	0.719	0.443	1.43379e-99	0	APP
	RNF24	1.0201e-103	0.379847	0.33	0.121	1.6289e-99	0	RNF24
	PHLDB1	1.61261e-103	0.365844	0.242	0.071	2.57502e-99	0	PHLDB1
	PBX1	4.62368e-103	0.370347	0.263	0.084	7.38309e-99	0	PBX1
	SMIM14	5.08267e-103	0.425485	0.454	0.213	8.116e-99	0	SMIM14
	LAMA4	2.77044e-102	0.305163	0.219	0.059	4.42383e-98	0	LAMA4
	TNFRSF12A	2.83509e-102	0.507167	0.415	0.181	4.52707e-98	0	TNFRSF12A
	HSP90B1	3.09888e-102	0.426796	0.848	0.639	4.9483e-98	0	HSP90B1
	SMAD3	6.94788e-102	0.332236	0.178	0.041	1.10944e-97	0	SMAD3
	FAM114A1	1.40863e-101	0.380974	0.343	0.135	2.2493e-97	0	FAM114A1
	FAXDC2	2.02123e-101	0.29708	0.181	0.042	3.2275e-97	0	FAXDC2
	C1GALT1	4.49884e-101	0.325087	0.225	0.064	7.18375e-97	0	C1GALT1
	CEBPB	1.16259e-100	0.57	0.733	0.481	1.85642e-96	0	CEBPB
	PRNP	1.39552e-100	0.409911	0.628	0.363	2.22836e-96	0	PRNP
	SPTSSA	6.25514e-100	0.506231	0.485	0.254	9.98821e-96	0	SPTSSA
	PLD3	9.72932e-99	0.384083	0.68	0.417	1.55358e-94	0	PLD3
	NDN	1.49963e-98	0.358835	0.462	0.211	2.39461e-94	0	NDN
	PIGT	1.50979e-98	0.441568	0.535	0.29	2.41084e-94	0	PIGT
	PRDX4	1.60391e-98	0.257495	0.622	0.353	2.56112e-94	0	PRDX4
	NUMBL	1.93511e-98	0.264608	0.145	0.028	3.08999e-94	0	NUMBL
	NFIX	1.42758e-97	0.312883	0.21	0.058	2.27955e-93	0	NFIX
	DST	3.94271e-97	0.428097	0.424	0.192	6.29571e-93	0	DST
	ALPL	4.02949e-97	0.287077	0.12	0.019	6.43429e-93	0	ALPL
	TXNRD1	7.06315e-97	0.407656	0.324	0.126	1.12784e-92	0	TXNRD1
	ENG	1.54507e-96	0.36387	0.679	0.398	2.46716e-92	0	ENG
	VMP1	3.44849e-96	0.468963	0.591	0.339	5.50656e-92	0	VMP1
	FKBP10	8.62984e-96	0.3803	0.388	0.164	1.37801e-91	0	FKBP10
	CAB39L	9.59576e-96	0.276909	0.218	0.062	1.53225e-91	0	CAB39L
	SREBF1	1.29519e-95	0.316145	0.198	0.053	2.06816e-91	0	SREBF1
	FKBP7	2.89689e-94	0.322637	0.282	0.1	4.62575e-90	0	FKBP7
	MIR99AHG	3.54622e-94	0.293502	0.185	0.048	5.6626e-90	0	MIR99AHG
	NAV1	3.84467e-93	0.304006	0.179	0.045	6.13917e-89	0	NAV1
	TNFAIP2	6.91563e-93	0.431158	0.224	0.069	1.10429e-88	0	TNFAIP2
	CALHM2	2.13093e-92	0.360935	0.377	0.164	3.40267e-88	0	CALHM2
	NGFR	2.99041e-91	0.314127	0.189	0.049	4.77509e-87	0	NGFR
	NID1	4.09348e-91	0.303607	0.168	0.04	6.53647e-87	0	NID1
	APLNR	6.14314e-91	0.338264	0.137	0.027	9.80936e-87	0	APLNR
	PPIB	2.08818e-90	0.389246	0.827	0.644	3.33441e-86	0	PPIB
	SULT1A1	4.62164e-90	0.279237	0.207	0.059	7.37984e-86	0	SULT1A1
	RRBP1	2.53707e-89	0.422314	0.5	0.267	4.05119e-85	0	RRBP1
	GLT8D1	6.08556e-89	0.339026	0.33	0.134	9.71742e-85	0	GLT8D1
	IL1R1	6.77152e-89	0.324258	0.218	0.066	1.08128e-84	0	IL1R1
	ABHD14A	4.49642e-88	0.321958	0.295	0.112	7.17988e-84	0	ABHD14A
	SPRY2	2.72936e-87	0.294508	0.206	0.06	4.35824e-83	0	SPRY2
	PLCXD3	4.91504e-87	0.286813	0.138	0.029	7.84833e-83	0	PLCXD3
	CTSL	7.58357e-87	0.292662	0.607	0.352	1.21094e-82	0	CTSL
	MEIS2	1.28108e-86	0.332316	0.246	0.083	2.04563e-82	0	MEIS2
	ADCY3	2.11653e-86	0.304966	0.156	0.037	3.37968e-82	0	ADCY3
	TCTN1	4.21804e-86	0.280697	0.21	0.064	6.73537e-82	0	TCTN1
	PLEKHA4	1.06916e-85	0.278612	0.228	0.072	1.70724e-81	0	PLEKHA4
	SNX9	4.5026e-85	0.351721	0.373	0.168	7.18976e-81	0	SNX9
	FHL2	6.90414e-85	0.444868	0.307	0.124	1.10245e-80	0	FHL2
	CD302	8.26609e-85	0.409777	0.449	0.229	1.31993e-80	0	CD302
	TMEM237	1.28293e-84	0.261517	0.204	0.061	2.04859e-80	0	TMEM237
	FAM3C	1.2925e-84	0.37189	0.527	0.292	2.06386e-80	0	FAM3C
	NFYB	1.30921e-84	0.353326	0.268	0.099	2.09055e-80	0	NFYB
	LOXL1	3.37074e-84	0.381998	0.267	0.098	5.38239e-80	0	LOXL1
	SLC25A37	3.51198e-84	0.396857	0.349	0.152	5.60793e-80	0	SLC25A37
	P3H3	3.91849e-83	0.295951	0.191	0.055	6.25705e-79	0	P3H3
	KLF10	8.38695e-83	0.48217	0.474	0.257	1.33923e-78	0	KLF10
	NOX4	8.51622e-83	0.253864	0.116	0.021	1.35987e-78	0	NOX4
	AKR1C2	1.15804e-82	0.30958	0.214	0.067	1.84916e-78	0	AKR1C2
	FZD4	1.99473e-81	0.316062	0.178	0.049	3.18518e-77	0	FZD4
	TMEM43	2.04931e-81	0.361813	0.447	0.225	3.27235e-77	0	TMEM43
	MVP	2.35102e-81	0.370343	0.539	0.308	3.75411e-77	0	MVP
	KCNK15	2.58771e-81	0.260013	0.188	0.054	4.13206e-77	0	KCNK15
	COL15A1	4.36117e-81	0.367643	0.301	0.121	6.96391e-77	0	COL15A1
	PID1	8.35546e-81	0.291266	0.259	0.094	1.3342e-76	0	PID1
	ST3GAL4	8.71272e-81	0.300428	0.26	0.096	1.39125e-76	0	ST3GAL4
	PHYHIP	1.61688e-80	0.269839	0.144	0.033	2.58184e-76	0	PHYHIP
	PRDX6	8.27469e-80	0.41761	0.735	0.54	1.3213e-75	0	PRDX6
	TMED3	9.53928e-80	0.382019	0.418	0.212	1.52323e-75	0	TMED3
	MAP1LC3A	9.88278e-80	0.350113	0.425	0.209	1.57808e-75	0	MAP1LC3A
	DYNC2LI1	1.59072e-79	0.26932	0.216	0.07	2.54006e-75	0	DYNC2LI1
	CCNL1	1.7123e-79	0.506712	0.652	0.435	2.73421e-75	0	CCNL1
	WSB1	1.72719e-79	0.35011	0.747	0.519	2.75797e-75	0	WSB1
	MID1IP1	3.75245e-79	0.435295	0.323	0.14	5.99191e-75	0	MID1IP1
	CYP4X1	5.90424e-79	0.258525	0.173	0.048	9.42789e-75	0	CYP4X1
	PLBD1	2.19445e-77	0.296678	0.259	0.098	3.5041e-73	0	PLBD1
	TNS2	2.23502e-77	0.381635	0.387	0.183	3.56888e-73	0	TNS2
	H6PD	7.07948e-77	0.316592	0.181	0.053	1.13045e-72	0	H6PD
	RARA	7.35218e-77	0.380153	0.349	0.159	1.174e-72	0	RARA
	HDAC7	1.98855e-76	0.336543	0.301	0.124	3.17532e-72	0	HDAC7
	CHPT1	3.55325e-76	0.316028	0.425	0.21	5.67384e-72	0	CHPT1
	HTRA1	3.89376e-76	0.307247	0.512	0.276	6.21755e-72	0	HTRA1
	SCARB2	5.18047e-76	0.370164	0.417	0.212	8.27217e-72	0	SCARB2
	RNH1	2.33135e-75	0.364372	0.736	0.546	3.72269e-71	0	RNH1
	USP53	3.15826e-75	0.338774	0.289	0.116	5.04311e-71	0	USP53
	COL12A1	4.13e-75	0.278643	0.13	0.029	6.59478e-71	0	COL12A1
	SERPINH1	1.10445e-74	0.35436	0.482	0.256	1.76359e-70	0	SERPINH1
	TGFBR2	2.96241e-74	0.457263	0.488	0.262	4.73038e-70	0	TGFBR2
	C12orf57	4.84774e-74	0.309773	0.737	0.484	7.74086e-70	0	C12orf57
	P4HA2	1.34997e-73	0.268758	0.215	0.073	2.15563e-69	0	P4HA2
	GLG1	1.73771e-73	0.373349	0.408	0.206	2.77478e-69	0	GLG1
	UBE2B	3.40107e-73	0.36759	0.675	0.462	5.43083e-69	0	UBE2B
	PHLDA3	4.64671e-73	0.300151	0.365	0.168	7.41986e-69	0	PHLDA3
	ASPH	5.64892e-73	0.334053	0.458	0.241	9.0202e-69	0	ASPH
	FAM20C	7.14175e-73	0.281426	0.121	0.026	1.14039e-68	0	FAM20C
	CHID1	8.39303e-73	0.330391	0.428	0.221	1.3402e-68	0	CHID1
	CTSO	1.71776e-72	0.308361	0.309	0.135	2.74293e-68	0	CTSO
	NFIL3	3.06599e-72	0.275106	0.144	0.037	4.89578e-68	0	NFIL3
	ADM	1.00437e-71	0.636059	0.214	0.078	1.60378e-67	0	ADM
	P4HB	1.04932e-71	0.356109	0.769	0.574	1.67556e-67	0	P4HB
	TJP2	1.64353e-71	0.295133	0.216	0.076	2.62439e-67	0	TJP2
	PXK	1.90048e-71	0.268042	0.214	0.074	3.03469e-67	0	PXK
	MYDGF	2.39581e-71	0.312569	0.672	0.454	3.82563e-67	0	MYDGF
	TANK	4.43996e-71	0.33386	0.426	0.22	7.08972e-67	0	TANK
	EGR2	6.56701e-71	0.321209	0.193	0.063	1.04862e-66	0	EGR2
	GPX4	1.26768e-69	0.330524	0.826	0.679	2.02422e-65	0	GPX4
	TGFBR3	1.57864e-69	0.358827	0.239	0.09	2.52078e-65	0	TGFBR3
	SLC39A7	5.72634e-69	0.355845	0.407	0.213	9.14382e-65	0	SLC39A7
	HNMT	5.94342e-69	0.316859	0.395	0.199	9.49046e-65	0	HNMT
	REXO2	1.03754e-68	0.343436	0.536	0.318	1.65675e-64	0	REXO2
	WBP1L	2.0389e-68	0.325024	0.271	0.114	3.25572e-64	0	WBP1L
	A4GALT	2.44706e-68	0.295886	0.311	0.137	3.90747e-64	0	A4GALT
	C5orf15	2.64054e-68	0.295562	0.373	0.183	4.21642e-64	0	C5orf15
	SYNGR1	3.17943e-68	0.259501	0.259	0.103	5.07692e-64	0	SYNGR1
	SAMHD1	3.51425e-68	0.265272	0.479	0.26	5.61155e-64	0	SAMHD1
	NPR1	4.1942e-68	0.28995	0.216	0.078	6.6973e-64	0	NPR1
	LTBP3	6.12535e-68	0.416507	0.334	0.157	9.78097e-64	0	LTBP3
	LMNA	1.98087e-67	0.358657	0.851	0.635	3.16305e-63	0	LMNA
	TRIM47	2.30099e-67	0.33332	0.304	0.137	3.67422e-63	0	TRIM47
	ACADVL	6.2946e-67	0.366331	0.683	0.471	1.00512e-62	0	ACADVL
	NDRG1	1.73454e-66	0.276948	0.454	0.232	2.76971e-62	0	NDRG1
	PDGFRB	1.75644e-66	0.330031	0.32	0.143	2.80468e-62	0	PDGFRB
	MYCBP2	3.11041e-66	0.354957	0.35	0.168	4.9667e-62	0	MYCBP2
	MXRA7	3.12131e-66	0.302901	0.234	0.09	4.9841e-62	0	MXRA7
	TMED10	1.19711e-65	0.328769	0.653	0.437	1.91155e-61	0	TMED10
	DNAJC3	7.04927e-64	0.365335	0.506	0.301	1.12563e-59	0	DNAJC3
	KDELR3	1.15821e-63	0.264268	0.224	0.086	1.84943e-59	0	KDELR3
	SPTBN1	4.73465e-63	0.324785	0.452	0.247	7.56028e-59	0	SPTBN1
	ARL1	1.41716e-62	0.330761	0.458	0.259	2.26292e-58	0	ARL1
	PAM	2.26021e-62	0.302993	0.357	0.177	3.6091e-58	0	PAM
	DTWD1	7.94195e-62	0.291218	0.307	0.141	1.26817e-57	0	DTWD1
	ST6GALNAC6	8.21809e-62	0.279141	0.395	0.2	1.31226e-57	0	ST6GALNAC6
	MIR22HG	8.80313e-62	0.346331	0.308	0.145	1.40568e-57	0	MIR22HG
	MMP14	9.36864e-62	0.367209	0.317	0.152	1.49598e-57	0	MMP14
	PER2	9.68469e-62	0.291414	0.202	0.074	1.54645e-57	0	PER2
	GABARAPL1	1.62845e-61	0.309623	0.377	0.193	2.60031e-57	0	GABARAPL1
	WIPI1	1.70065e-61	0.253441	0.244	0.1	2.71559e-57	0	WIPI1
	EIF4A1	2.20385e-61	0.306932	0.813	0.648	3.5191e-57	0	EIF4A1
	FKBP9	2.6735e-61	0.292998	0.299	0.137	4.26904e-57	0	FKBP9
	CHD9	2.77678e-61	0.353675	0.462	0.268	4.43397e-57	0	CHD9
	RCN1	3.15341e-61	0.301744	0.547	0.33	5.03536e-57	0	RCN1
	MEST	7.95022e-61	0.257659	0.102	0.022	1.26949e-56	0	MEST
	LAMB2	9.34332e-61	0.332843	0.325	0.156	1.49194e-56	0	LAMB2
	HSPA5	1.01677e-60	0.327216	0.745	0.553	1.62357e-56	0	HSPA5
	VASN	1.16278e-60	0.272519	0.292	0.13	1.85673e-56	0	VASN
	FOSB	1.47635e-60	0.589784	0.47	0.29	2.35743e-56	0	FOSB
	DUSP1	4.50012e-60	0.50629	0.873	0.775	7.1858e-56	0	DUSP1
	CISD1	5.616e-60	0.306276	0.349	0.176	8.96762e-56	0	CISD1
	SURF4	9.7112e-60	0.337066	0.453	0.261	1.55068e-55	0	SURF4
	C17orf58	1.66897e-59	0.267216	0.145	0.044	2.66501e-55	0	C17orf58
	NCOA7	3.78235e-59	0.296218	0.278	0.124	6.03966e-55	0	NCOA7
	TMEM9	1.89337e-58	0.278875	0.291	0.136	3.02334e-54	0	TMEM9
	MAFF	1.94269e-58	0.308558	0.293	0.134	3.10209e-54	0	MAFF
	ATRAID	4.7442e-58	0.345342	0.641	0.456	7.57553e-54	0	ATRAID
	SKIL	5.47524e-58	0.358792	0.421	0.238	8.74286e-54	0	SKIL
	APOL3	9.44781e-58	0.270293	0.26	0.113	1.50863e-53	0	APOL3
	AK1	1.53411e-57	0.315849	0.44	0.248	2.44966e-53	0	AK1
	RNF146	4.0067e-57	0.273881	0.304	0.146	6.3979e-53	0	RNF146
	CCPG1	9.4275e-57	0.303492	0.463	0.266	1.50538e-52	0	CCPG1
	ADH5	9.87471e-57	0.286553	0.499	0.295	1.57679e-52	0	ADH5
	ATP1A1	1.08245e-56	0.331721	0.617	0.418	1.72846e-52	0	ATP1A1
	PRCP	1.47881e-55	0.270427	0.514	0.306	2.36137e-51	0	PRCP
	TRAM1	1.65407e-54	0.313653	0.641	0.448	2.64122e-50	0	TRAM1
	HACD3	2.51819e-54	0.265216	0.307	0.149	4.02104e-50	0	HACD3
	PDIA4	4.46142e-54	0.267808	0.509	0.305	7.124e-50	0	PDIA4
	LAMP2	1.86457e-53	0.299502	0.479	0.291	2.97735e-49	0	LAMP2
	SDF4	1.97875e-53	0.310714	0.536	0.343	3.15967e-49	0	SDF4
	SAR1A	3.47903e-53	0.305284	0.492	0.298	5.55531e-49	0	SAR1A
	RASD1	2.92988e-52	0.687934	0.229	0.103	4.67843e-48	0	RASD1
	LRPAP1	3.0807e-52	0.28336	0.626	0.427	4.91927e-48	0	LRPAP1
	ATG101	1.58585e-51	0.316904	0.344	0.185	2.53229e-47	0	ATG101
	AZI2	4.96652e-51	0.276613	0.331	0.171	7.93054e-47	0	AZI2
	SEC63	1.76724e-50	0.302553	0.486	0.302	2.82192e-46	0	SEC63
	DDAH2	2.17264e-50	0.31976	0.635	0.452	3.46928e-46	0	DDAH2
	SLC27A3	2.97245e-50	0.256056	0.238	0.106	4.74641e-46	0	SLC27A3
	B4GALT1	8.46838e-50	0.346132	0.359	0.196	1.35223e-45	0	B4GALT1
	GOLGA2	4.76969e-49	0.268256	0.292	0.147	7.61624e-45	0	GOLGA2
	IFT57	8.67435e-49	0.25288	0.334	0.175	1.38512e-44	0	IFT57
	RICTOR	3.5078e-48	0.297412	0.271	0.131	5.60126e-44	0	RICTOR
	ATP6AP2	1.01641e-47	0.267581	0.716	0.525	1.623e-43	0	ATP6AP2
	MTCH1	1.22329e-47	0.266611	0.621	0.427	1.95335e-43	0	MTCH1
	RPN2	3.25504e-47	0.268886	0.623	0.438	5.19766e-43	0	RPN2
	TMEM165	3.86027e-47	0.29357	0.483	0.306	6.16408e-43	0	TMEM165
	LMO4	3.94323e-47	0.286808	0.389	0.223	6.29656e-43	0	LMO4
	NRP1	4.09868e-47	0.323242	0.329	0.177	6.54477e-43	0	NRP1
	LEPROT	4.68516e-47	0.26282	0.589	0.396	7.48126e-43	0	LEPROT
	TM2D1	6.78739e-47	0.256988	0.434	0.257	1.08381e-42	0	TM2D1
	LMAN1	2.45309e-46	0.274308	0.394	0.228	3.91709e-42	0	LMAN1
	NEAT1	2.65201e-46	0.466663	0.876	0.761	4.23473e-42	0	NEAT1
	SCRG1	1.31891e-45	0.27536	0.166	0.064	2.10604e-41	0	SCRG1
	CNIH1	1.59246e-45	0.293984	0.478	0.305	2.54284e-41	0	CNIH1
	ARRDC3	1.74514e-45	0.317332	0.285	0.146	2.78664e-41	0	ARRDC3
	CTDSP2	2.2417e-45	0.270237	0.316	0.168	3.57955e-41	0	CTDSP2
	SRI	3.28275e-45	0.265116	0.636	0.458	5.2419e-41	0	SRI
	RHOB	8.68789e-45	0.266114	0.557	0.377	1.38728e-40	0	RHOB
	SEC22B	2.36859e-44	0.256207	0.378	0.217	3.78216e-40	0	SEC22B
	CDKN1A	4.09963e-44	0.322786	0.536	0.368	6.54629e-40	0	CDKN1A
	NENF	4.43006e-44	0.260113	0.666	0.48	7.07392e-40	0	NENF
	YBX3	5.8694e-44	0.251245	0.698	0.5	9.37226e-40	0	YBX3
	IGFBP3	6.23162e-44	0.322798	0.148	0.055	9.95064e-40	0	IGFBP3
	HDLBP	1.23905e-43	0.25064	0.42	0.254	1.97851e-39	0	HDLBP
	CDIPT	3.2178e-43	0.257671	0.382	0.225	5.13819e-39	0	CDIPT
	CD81	7.22629e-43	0.394757	0.44	0.278	1.15389e-38	0	CD81
	KLF4	1.30853e-42	0.269499	0.448	0.273	2.08946e-38	0	KLF4
	TAX1BP3	1.61511e-42	0.290357	0.472	0.309	2.579e-38	0	TAX1BP3
	SLC39A1	2.90782e-42	0.268673	0.463	0.294	4.6432e-38	0	SLC39A1
	TMBIM4	4.917e-42	0.276283	0.671	0.505	7.85147e-38	0	TMBIM4
	PER1	9.44365e-42	0.329831	0.263	0.135	1.50796e-37	0	PER1
	MAN1A1	1.23327e-41	0.277854	0.242	0.119	1.96928e-37	0	MAN1A1
	HEXB	1.82763e-41	0.270192	0.541	0.369	2.91836e-37	0	HEXB
	YIF1A	3.45872e-41	0.258341	0.448	0.284	5.52289e-37	0	YIF1A
	NDFIP1	6.92657e-41	0.258569	0.641	0.479	1.10603e-36	0	NDFIP1
	TMEM87A	9.01552e-41	0.256321	0.388	0.233	1.4396e-36	0	TMEM87A
	TFG	1.4116e-40	0.255471	0.424	0.265	2.25405e-36	0	TFG
	SQSTM1	2.72256e-40	0.258558	0.743	0.588	4.34739e-36	0	SQSTM1
	STAT3	1.3011e-39	0.261241	0.555	0.383	2.07759e-35	0	STAT3
	MCL1	5.02376e-39	0.30303	0.695	0.527	8.02195e-35	0	MCL1
	CAST	8.52705e-39	0.255028	0.565	0.392	1.3616e-34	0	CAST
	IL6	9.73714e-39	0.593682	0.201	0.095	1.55483e-34	0	IL6
	OS9	1.31119e-38	0.252405	0.629	0.462	2.09371e-34	0	OS9
	PNISR	5.64431e-38	0.264823	0.555	0.378	9.01283e-34	0	PNISR
	SEC61A1	5.81736e-38	0.273331	0.321	0.184	9.28917e-34	0	SEC61A1
	DDX21	1.00227e-37	0.288357	0.524	0.358	1.60042e-33	0	DDX21
	COL14A1	1.13326e-37	0.253803	0.264	0.139	1.80959e-33	0	COL14A1
	SRSF6	2.46444e-37	0.274359	0.457	0.298	3.93522e-33	0	SRSF6
	RAB32	1.52356e-36	0.258208	0.286	0.16	2.43281e-32	0	RAB32
	GLRX	9.67555e-36	0.32946	0.372	0.232	1.54499e-31	0	GLRX
	CCL19	1.30397e-35	0.675334	0.173	0.078	2.08218e-31	0	CCL19
	JUND	3.15271e-35	0.293318	0.415	0.264	5.03424e-31	0	JUND
	TMEM204	2.39526e-34	0.256297	0.275	0.151	3.82476e-30	0	TMEM204
	GFM1	1.57215e-30	0.377318	0.201	0.105	2.51041e-26	0	GFM1
	SFRP4	1.91943e-30	0.343775	0.199	0.101	3.06495e-26	0	SFRP4
	ICAM1	9.99271e-30	0.327182	0.261	0.151	1.59564e-25	0	ICAM1
	APOE	1.73333e-24	0.533589	0.389	0.288	2.76778e-20	0	APOE
	PLAU	9.27552e-10	0.339262	0.163	0.113	1.48112e-05	0	PLAU
Endothelial 1	ACKR1	0	3.31913	0.913	0.058	0	1	ACKR1
	PLVAP	0	2.66158	0.973	0.052	0	1	PLVAP
	EGFL7	0	2.23037	0.952	0.099	0	1	EGFL7
	HYAL2	0	2.16307	0.914	0.112	0	1	HYAL2
	AQP1	0	2.16071	0.964	0.19	0	1	AQP1
	STC1	0	2.15075	0.564	0.017	0	1	STC1
	CLDN5	0	2.13568	0.704	0.05	0	1	CLDN5
	IFI27	0	2.11162	0.968	0.134	0	1	IFI27
	VWF	0	2.0894	0.887	0.048	0	1	VWF
	RAMP3	0	2.02941	0.866	0.03	0	1	RAMP3
	ID1	0	1.93845	0.903	0.218	0	1	ID1
	MARCKSL1	0	1.82752	0.86	0.142	0	1	MARCKSL1
	PECAM1	0	1.81416	0.929	0.125	0	1	PECAM1
	ADGRL4	0	1.76787	0.842	0.026	0	1	ADGRL4
	SPRY1	0	1.7098	0.826	0.207	0	1	SPRY1
	PDLIM1	0	1.6482	0.948	0.335	0	1	PDLIM1
	RAMP2	0	1.63734	0.874	0.112	0	1	RAMP2
	PLAT	0	1.63067	0.752	0.1	0	1	PLAT
	ADAMTS9	0	1.61316	0.731	0.036	0	1	ADAMTS9
	THBD	0	1.57505	0.815	0.136	0	1	THBD
	TSPAN7	0	1.5679	0.771	0.048	0	1	TSPAN7
	APOLD1	0	1.50816	0.812	0.107	0	1	APOLD1
	TMEM88	0	1.49755	0.667	0.021	0	1	TMEM88
	FAM110D	0	1.49386	0.637	0.013	0	1	FAM110D
	POSTN	0	1.49245	0.581	0.042	0	1	POSTN
	MPZL2	0	1.49141	0.656	0.021	0	1	MPZL2
	RBP7	0	1.48983	0.57	0.044	0	1	RBP7
	PCAT19	0	1.46714	0.748	0.027	0	1	PCAT19
	CLEC14A	0	1.42749	0.735	0.037	0	1	CLEC14A
	NPDC1	0	1.41379	0.901	0.263	0	1	NPDC1
	ADAMTS4	0	1.40035	0.757	0.112	0	1	ADAMTS4
	MMRN2	0	1.39238	0.72	0.032	0	1	MMRN2
	GNG11	0	1.38972	0.933	0.316	0	1	GNG11
	RASIP1	0	1.37755	0.685	0.027	0	1	RASIP1
	EMCN	0	1.37697	0.665	0.023	0	1	EMCN
	FKBP1A	0	1.33407	0.974	0.585	0	1	FKBP1A
	IGFBP41	0	1.32672	0.992	0.434	0	1	IGFBP4
	CCL14	0	1.30554	0.552	0.01	0	1	CCL14
	ADAMTS1	0	1.30337	0.868	0.267	0	1	ADAMTS1
	LDB2	0	1.29456	0.669	0.047	0	1	LDB2
	DUSP23	0	1.29206	0.747	0.189	0	1	DUSP23
	CYYR1	0	1.27573	0.656	0.019	0	1	CYYR1
	SLCO2A1	0	1.257	0.561	0.009	0	1	SLCO2A1
	ADAM15	0	1.24545	0.753	0.129	0	1	ADAM15
	ENG1	0	1.23607	0.9	0.372	0	1	ENG
	HLA-E	0	1.21704	0.996	0.773	0	1	HLA-E
	SLC9A3R2	0	1.21389	0.641	0.13	0	1	SLC9A3R2
	DNASE1L3	0	1.18994	0.243	0.012	0	1	DNASE1L3
	NOSTRIN	0	1.18657	0.565	0.01	0	1	NOSTRIN
	VAMP5	0	1.17792	0.888	0.345	0	1	VAMP5
	INHBB	0	1.14942	0.54	0.011	0	1	INHBB
	ETS2	0	1.13259	0.808	0.262	0	1	ETS2
	FLT1	0	1.13111	0.523	0.018	0	1	FLT1
	SOX17	0	1.10835	0.357	0.018	0	1	SOX17
	RASA4	0	1.09126	0.529	0.036	0	1	RASA4
	MALL	0	1.07272	0.545	0.028	0	1	MALL
	SNCG	0	1.06593	0.78	0.194	0	1	SNCG
	SH3BP5	0	1.05395	0.715	0.22	0	1	SH3BP5
	S100A16	0	1.03322	0.75	0.193	0	1	S100A16
	EPAS1	0	1.02536	0.865	0.319	0	1	EPAS1
	S1PR1	0	1.0179	0.531	0.024	0	1	S1PR1
	SOX18	0	1.01537	0.461	0.015	0	1	SOX18
	ESAM	0	1.01302	0.818	0.21	0	1	ESAM
	OLFM1	0	1.00176	0.485	0.039	0	1	OLFM1
	NDRG11	0	0.983567	0.684	0.204	0	1	NDRG1
	NRN1	0	0.980188	0.54	0.032	0	1	NRN1
	CD59	0	0.963937	0.95	0.597	0	1	CD59
	BCAM	0	0.962442	0.861	0.221	0	1	BCAM
	LCN6	0	0.960649	0.379	0.01	0	1	LCN6
	JAM2	0	0.955241	0.541	0.058	0	1	JAM2
	TMEM255B	0	0.952706	0.491	0.041	0	1	TMEM255B
	PRCP1	0	0.950907	0.737	0.278	0	1	PRCP
	GIMAP7	0	0.940736	0.592	0.109	0	1	GIMAP7
	VWA1	0	0.938109	0.612	0.058	0	1	VWA1
	MGST2	0	0.937952	0.696	0.206	0	1	MGST2
	HSPG2	0	0.936485	0.639	0.15	0	1	HSPG2
	MEOX1	0	0.922697	0.425	0.01	0	1	MEOX1
	RAB13	0	0.921966	0.746	0.274	0	1	RAB13
	TGFBR21	0	0.912446	0.718	0.234	0	1	TGFBR2
	RAB11A	0	0.910889	0.745	0.305	0	1	RAB11A
	BHLHE40	0	0.901151	0.7	0.229	0	1	BHLHE40
	DLL1	0	0.899686	0.415	0.023	0	1	DLL1
	CCDC85B	0	0.893166	0.859	0.473	0	1	CCDC85B
	CDC37	0	0.888214	0.822	0.417	0	1	CDC37
	CD93	0	0.881781	0.602	0.118	0	1	CD93
	SNRK	0	0.870707	0.489	0.064	0	1	SNRK
	PDE2A	0	0.870357	0.453	0.017	0	1	PDE2A
	MYH9	0	0.869525	0.767	0.306	0	1	MYH9
	HLA-B	0	0.869332	0.999	0.85	0	1	HLA-B
	TPD52L1	0	0.864145	0.487	0.061	0	1	TPD52L1
	LRRC32	0	0.862001	0.494	0.105	0	1	LRRC32
	HEG1	0	0.855831	0.444	0.058	0	1	HEG1
	EPHB4	0	0.849575	0.42	0.014	0	1	EPHB4
	ELK3	0	0.845193	0.469	0.053	0	1	ELK3
	CDC42EP3	0	0.840202	0.527	0.116	0	1	CDC42EP3
	KANK3	0	0.831218	0.45	0.027	0	1	KANK3
	EHD4	0	0.828814	0.503	0.096	0	1	EHD4
	TMSB10	0	0.821194	1	0.963	0	1	TMSB10
	IFITM31	0	0.812715	0.999	0.823	0	1	IFITM3
	EVA1C	0	0.811735	0.482	0.077	0	1	EVA1C
	TSHZ21	0	0.796455	0.517	0.092	0	1	TSHZ2
	ROBO4	0	0.781547	0.388	0.016	0	1	ROBO4
	GUK1	0	0.77603	0.939	0.685	0	1	GUK1
	ADCY4	0	0.774766	0.39	0.016	0	1	ADCY4
	ADM5	0	0.76586	0.312	0.009	0	1	ADM5
	FAM107A	0	0.759653	0.42	0.053	0	1	FAM107A
	EFNA1	0	0.75576	0.421	0.054	0	1	EFNA1
	MMRN1	0	0.740212	0.321	0.009	0	1	MMRN1
	GJA1	0	0.73301	0.37	0.049	0	1	GJA1
	IL3RA	0	0.722633	0.355	0.015	0	1	IL3RA
	PALMD	0	0.716412	0.392	0.037	0	1	PALMD
	TIE1	0	0.71276	0.37	0.016	0	1	TIE1
	ZNF385D	0	0.706489	0.385	0.051	0	1	ZNF385D
	ITGA6	0	0.70274	0.368	0.034	0	1	ITGA6
	CASKIN2	0	0.699426	0.374	0.034	0	1	CASKIN2
	SPNS2	0	0.692313	0.322	0.01	0	1	SPNS2
	NEURL1B	0	0.680165	0.345	0.026	0	1	NEURL1B
	PXN	0	0.674425	0.427	0.077	0	1	PXN
	DOC2B	0	0.665097	0.309	0.006	0	1	DOC2B
	SH2D3C	0	0.660483	0.351	0.026	0	1	SH2D3C
	RPS18	0	0.659128	1	0.989	0	1	RPS18
	ARHGEF15	0	0.650953	0.301	0.006	0	1	ARHGEF15
	BCL6B	0	0.650337	0.3	0.009	0	1	BCL6B
	CDH5	0	0.643543	0.34	0.023	0	1	CDH5
	GPR146	0	0.637057	0.28	0.016	0	1	GPR146
	SCARF1	0	0.632182	0.325	0.023	0	1	SCARF1
	NOS3	0	0.620609	0.294	0.011	0	1	NOS3
	PIK3R3	0	0.606569	0.282	0.021	0	1	PIK3R3
	FAM167B	0	0.60236	0.262	0.007	0	1	FAM167B
	RPS6	0	0.599865	0.999	0.985	0	1	RPS6
	RAPGEF3	0	0.599192	0.293	0.018	0	1	RAPGEF3
	ADGRG1	0	0.599058	0.3	0.019	0	1	ADGRG1
	ERG	0	0.581814	0.325	0.036	0	1	ERG
	HSPA12B	0	0.573374	0.289	0.022	0	1	HSPA12B
	RPL36	0	0.564765	0.999	0.976	0	1	RPL36
	PTPRB	0	0.555744	0.277	0.015	0	1	PTPRB
	MYCT1	0	0.555205	0.276	0.014	0	1	MYCT1
	PLEKHG1	0	0.551574	0.273	0.019	0	1	PLEKHG1
	HLA-DRB1	0	0.544706	0.999	0.51	0	1	HLA-DRB1
	TM4SF18	0	0.541123	0.232	0.005	0	1	TM4SF18
	RPL26	0	0.537963	0.999	0.981	0	1	RPL26
	SELP	0	0.531555	0.257	0.007	0	1	SELP
	TEK	0	0.524866	0.246	0.012	0	1	TEK
	RPL32	0	0.52408	0.999	0.99	0	1	RPL32
	STC2	0	0.522454	0.218	0.005	0	1	STC2
	SHE	0	0.520229	0.294	0.023	0	1	SHE
	RPL34	0	0.508533	1	0.99	0	1	RPL34
	LHX6	0	0.49741	0.213	0.001	0	1	LHX6
	SOX7	0	0.494539	0.224	0.009	0	1	SOX7
	CARD10	0	0.486829	0.242	0.006	0	1	CARD10
	RAB3C	0	0.436066	0.2	0.001	0	1	RAB3C
	BAALC	0	0.434823	0.199	0.005	0	1	BAALC
	GPM6A	0	0.434127	0.193	0.007	0	1	GPM6A
	CMIP	6.72472e-308	0.685298	0.451	0.088	1.0738e-303	1	CMIP
	RPS8	8.81034e-307	0.476519	0.999	0.985	1.40684e-302	1	RPS8
	MCF2L	5.45392e-305	0.439633	0.19	0.006	8.70882e-301	1	MCF2L
	FLNB	6.94711e-305	0.563809	0.289	0.03	1.10931e-300	1	FLNB
	MAP3K11	1.40335e-304	0.726403	0.486	0.108	2.24086e-300	1	MAP3K11
	F8	1.52865e-303	0.569673	0.278	0.027	2.44095e-299	1	F8
	CD74	7.95493e-303	0.503742	1	0.662	1.27024e-298	1	CD74
	PIM3	2.68605e-302	0.990498	0.54	0.146	4.28908e-298	1	PIM3
	SPARCL1	4.15835e-301	0.701261	0.997	0.58	6.64006e-297	1	SPARCL1
	KIF19	1.779e-299	0.410462	0.177	0.005	2.84071e-295	1	KIF19
	SH3BGRL2	3.73883e-299	0.461772	0.21	0.011	5.97016e-295	1	SH3BGRL2
	RPS2	4.3907e-299	0.530187	1	0.991	7.01107e-295	1	RPS2
	FUT1	4.68686e-297	0.371022	0.163	0.003	7.48398e-293	1	FUT1
	SHC1	7.793e-297	0.778462	0.478	0.11	1.24439e-292	1	SHC1
	LRG1	2.20681e-296	0.513108	0.206	0.01	3.52383e-292	1	LRG1
	F2RL3	4.0167e-292	0.533008	0.164	0.003	6.41387e-288	1	F2RL3
	AVPR2	9.8757e-290	0.359734	0.16	0.003	1.57695e-285	1	AVPR2
	GIMAP4	2.69415e-288	0.736669	0.559	0.147	4.30202e-284	1	GIMAP4
	CYP1B1	1.39167e-281	1.08039	0.486	0.118	2.22222e-277	1	CYP1B1
	LPCAT4	2.45435e-281	0.55967	0.307	0.039	3.91911e-277	1	LPCAT4
	ITGA5	7.57084e-281	0.659643	0.44	0.093	1.20891e-276	1	ITGA5
	LIFR	8.93412e-281	0.63288	0.337	0.05	1.4266e-276	1	LIFR
	HAPLN3	5.7998e-280	0.580468	0.331	0.048	9.26111e-276	1	HAPLN3
	CCL23	5.02123e-279	0.495681	0.183	0.007	8.0179e-275	1	CCL23
	ICAM2	4.10048e-278	0.728704	0.517	0.129	6.54765e-274	1	ICAM2
	FLI1	4.83531e-275	0.643865	0.417	0.084	7.72102e-271	1	FLI1
	RPS24	4.86301e-275	0.484511	0.997	0.969	7.76525e-271	1	RPS24
	ABCG2	1.64263e-274	0.376597	0.178	0.007	2.62296e-270	1	ABCG2
	MLPH	7.99604e-273	0.391615	0.185	0.008	1.27681e-268	1	MLPH
	SNAI1	3.32849e-272	0.73116	0.437	0.095	5.31493e-268	1	SNAI1
	RPL31	1.8647e-271	0.465221	0.999	0.978	2.97755e-267	1	RPL31
	RPS28	3.13784e-267	0.447396	0.999	0.987	5.0105e-263	1	RPS28
	GRASP	6.16903e-266	0.523955	0.26	0.027	9.85071e-262	1	GRASP
	SEMA6B	2.47312e-265	0.439498	0.216	0.016	3.94908e-261	1	SEMA6B
	IL61	7.10317e-264	0.787628	0.383	0.07	1.13423e-259	1	IL6
	LRRC1	1.60242e-261	0.465369	0.243	0.023	2.55875e-257	1	LRRC1
	IRX3	2.57441e-261	0.452079	0.183	0.009	4.11082e-257	1	IRX3
	PKP4	3.54757e-261	0.455856	0.213	0.016	5.66476e-257	1	PKP4
	EMP11	3.33185e-260	0.691096	0.766	0.286	5.3203e-256	1	EMP1
	CFI1	3.73681e-260	0.625704	0.434	0.095	5.96693e-256	1	CFI
	CRIP2	9.79362e-260	0.742341	0.878	0.408	1.56384e-255	1	CRIP2
	TSC22D1	2.89556e-256	0.866573	0.802	0.361	4.62364e-252	1	TSC22D1
	IL331	9.70752e-256	0.729186	0.527	0.149	1.5501e-251	1	IL33
	ADIRF	1.31427e-252	0.702082	0.971	0.648	2.09863e-248	1	ADIRF
	RPL7	2.09518e-252	0.416403	0.998	0.989	3.34559e-248	1	RPL7
	RPS17	8.83737e-252	0.425479	0.999	0.974	1.41115e-247	1	RPS17
	SMAGP	9.30883e-252	0.576552	0.365	0.067	1.48643e-247	1	SMAGP
	SEMA3F	3.71002e-251	0.386299	0.17	0.008	5.92416e-247	1	SEMA3F
	CPLX1	5.50048e-250	0.347519	0.16	0.006	8.78317e-246	1	CPLX1
	GIMAP6	1.1422e-248	0.530679	0.312	0.048	1.82387e-244	1	GIMAP6
	B2M	1.29194e-248	0.475993	1	0.997	2.06297e-244	1	B2M
	CNTNAP3B	1.92794e-245	0.364652	0.165	0.007	3.07853e-241	1	CNTNAP3B
	GIMAP8	3.13291e-245	0.485084	0.266	0.033	5.00262e-241	1	GIMAP8
	RPL11	4.06056e-245	0.374877	0.999	0.988	6.4839e-241	1	RPL11
	RPS15A	8.9369e-245	0.412715	0.999	0.98	1.42704e-240	1	RPS15A
	TMTC1	2.30111e-244	0.495342	0.243	0.026	3.67441e-240	1	TMTC1
	ABI3	2.6094e-244	0.535648	0.352	0.064	4.16668e-240	1	ABI3
	CD320	2.84388e-244	0.840327	0.523	0.159	4.54111e-240	1	CD320
	PCDH17	9.19041e-243	0.446772	0.199	0.015	1.46753e-238	1	PCDH17
	KIAA1211L	1.14281e-242	0.338666	0.162	0.007	1.82484e-238	1	KIAA1211L
	ARHGAP29	7.15955e-242	0.714541	0.496	0.138	1.14324e-237	1	ARHGAP29
	HLA-C	2.46523e-241	0.518483	0.998	0.916	3.93647e-237	1	HLA-C
	SYT15	1.0399e-237	0.35223	0.173	0.01	1.66052e-233	1	SYT15
	RAPGEF5	6.98083e-235	0.485109	0.254	0.031	1.1147e-230	1	RAPGEF5
	RPL8	1.06455e-234	0.388659	1	0.983	1.69987e-230	1	RPL8
	TSPAN18	1.12289e-234	0.328089	0.156	0.006	1.79303e-230	1	TSPAN18
	TESC	1.31348e-232	0.459766	0.254	0.032	2.09737e-228	1	TESC
	RHOC	1.58631e-232	0.708739	0.886	0.559	2.53302e-228	1	RHOC
	RPL12	4.28134e-232	0.423407	0.999	0.979	6.83645e-228	1	RPL12
	RBP5	9.15854e-232	0.408348	0.172	0.01	1.46244e-227	1	RBP5
	TNFAIP1	8.00573e-230	0.528088	0.332	0.062	1.27836e-225	1	TNFAIP1
	EXOC3L2	3.62089e-228	0.311511	0.13	0.003	5.78184e-224	1	EXOC3L2
	RPL29	3.58852e-226	0.427867	0.994	0.96	5.73015e-222	1	RPL29
	RPS23	7.27969e-225	0.382052	1	0.98	1.16242e-220	1	RPS23
	PCDH12	2.54964e-222	0.387179	0.173	0.011	4.07126e-218	1	PCDH12
	BCL3	3.35083e-222	0.695624	0.51	0.158	5.3506e-218	1	BCL3
	PNP	7.50653e-222	0.565751	0.351	0.073	1.19864e-217	1	PNP
	GFOD2	8.05326e-222	0.46959	0.26	0.037	1.28595e-217	1	GFOD2
	RPS7	9.24609e-222	0.418266	0.998	0.953	1.47642e-217	1	RPS7
	TGFBR31	2.36809e-221	0.57569	0.361	0.076	3.78137e-217	1	TGFBR3
	RPL35A	2.36515e-220	0.386757	0.998	0.985	3.77668e-216	1	RPL35A
	SDCBP	4.3791e-220	0.670189	0.891	0.575	6.99255e-216	1	SDCBP
	HLA-DMA	5.92457e-220	0.46944	0.781	0.299	9.46036e-216	1	HLA-DMA
	WWTR1	1.17193e-219	0.601142	0.403	0.098	1.87134e-215	1	WWTR1
	YES1	1.84075e-219	0.504534	0.285	0.046	2.93931e-215	1	YES1
	INPP1	3.55934e-219	0.567213	0.401	0.098	5.68356e-215	1	INPP1
	RPL3	4.16666e-219	0.384117	0.999	0.993	6.65333e-215	1	RPL3
	SLCO4A1	1.95725e-218	0.378545	0.185	0.015	3.12534e-214	1	SLCO4A1
	IFITM21	1.82221e-217	0.548391	0.992	0.819	2.90971e-213	1	IFITM2
	NOVA2	3.79141e-217	0.302198	0.132	0.004	6.05412e-213	1	NOVA2
	RPS12	8.18434e-217	0.365558	1	0.977	1.30688e-212	1	RPS12
	TCF4	4.32439e-216	0.7202	0.685	0.302	6.90518e-212	1	TCF4
	PCDH1	1.67608e-215	0.456665	0.256	0.035	2.67637e-211	1	PCDH1
	MYRIP	2.6716e-214	0.275199	0.119	0.002	4.26601e-210	1	MYRIP
	HLA-A	4.80951e-214	0.494484	0.994	0.899	7.67983e-210	1	HLA-A
	KLF41	2.67794e-213	0.784188	0.628	0.25	4.27613e-209	1	KLF4
	MAPK11	5.2947e-213	0.299736	0.156	0.009	8.45457e-209	1	MAPK11
	GIPC2	1.15761e-212	0.334395	0.17	0.012	1.84847e-208	1	GIPC2
	ICA1	2.18817e-211	0.438714	0.238	0.032	3.49408e-207	1	ICA1
	TLL1	4.90699e-211	0.253112	0.117	0.002	7.83548e-207	1	TLL1
	RPL37	1.00435e-210	0.424334	0.999	0.962	1.60375e-206	1	RPL37
	GIMAP1	9.39677e-210	0.518512	0.348	0.073	1.50048e-205	1	GIMAP1
	CYTL1	2.22614e-208	0.514123	0.231	0.03	3.55469e-204	1	CYTL1
	TNFRSF1A1	7.05124e-208	0.714053	0.817	0.471	1.12594e-203	1	TNFRSF1A
	RPS3	3.07318e-206	0.376074	0.999	0.975	4.90726e-202	1	RPS3
	SWAP70	3.80059e-205	0.61639	0.505	0.162	6.06877e-201	1	SWAP70
	HOXD8	1.91729e-204	0.300641	0.137	0.006	3.06152e-200	1	HOXD8
	ALDH1A3	2.15705e-204	0.303562	0.149	0.008	3.44438e-200	1	ALDH1A3
	HPCAL1	2.38277e-204	0.638253	0.442	0.128	3.80481e-200	1	HPCAL1
	KIAA0355	1.01056e-202	0.559815	0.374	0.089	1.61367e-198	1	KIAA0355
	TM4SF1	1.08137e-202	0.373348	0.695	0.267	1.72673e-198	1	TM4SF1
	ITPR1	5.26317e-200	0.544048	0.355	0.08	8.40422e-196	1	ITPR1
	RPS6KA2	4.06317e-198	0.384288	0.222	0.029	6.48808e-194	1	RPS6KA2
	PPM1F	8.06118e-198	0.483564	0.276	0.048	1.28721e-193	1	PPM1F
	SEMA6A	8.94009e-198	0.325522	0.165	0.013	1.42755e-193	1	SEMA6A
	ITGB4	3.5602e-197	0.347694	0.213	0.025	5.68493e-193	1	ITGB4
	RPS3A	4.6141e-197	0.376912	0.999	0.976	7.36779e-193	1	RPS3A
	SPTLC2	7.90319e-197	0.52565	0.319	0.067	1.26198e-192	1	SPTLC2
	RAI14	9.55851e-196	0.418097	0.226	0.031	1.5263e-191	1	RAI14
	GPR4	9.70248e-196	0.325272	0.16	0.012	1.54929e-191	1	GPR4
	PCGF2	5.83062e-195	0.527216	0.345	0.079	9.31033e-191	1	PCGF2
	CA4	1.96866e-193	0.762495	0.121	0.004	3.14356e-189	1	CA4
	KDR	5.61802e-193	0.313821	0.137	0.007	8.97085e-189	1	KDR
	LAMA5	1.52641e-191	0.470626	0.268	0.047	2.43738e-187	1	LAMA5
	HYAL1	1.37917e-190	0.335472	0.16	0.012	2.20226e-186	1	HYAL1
	TGM2	1.73284e-190	0.666774	0.495	0.16	2.76699e-186	1	TGM2
	RPL13	1.30712e-189	0.302499	1	0.994	2.08721e-185	1	RPL13
	ITM2A1	2.79296e-189	0.408939	0.775	0.31	4.4598e-185	1	ITM2A
	CARHSP1	6.87536e-189	0.71195	0.611	0.261	1.09786e-184	1	CARHSP1
	FABP5	5.79239e-188	0.715871	0.563	0.21	9.24929e-184	1	FABP5
	RPL24	7.44273e-188	0.389912	0.992	0.954	1.18845e-183	1	RPL24
	IL6ST1	8.78155e-188	0.656607	0.605	0.251	1.40224e-183	1	IL6ST
	RPL36A	1.27237e-186	0.483572	0.988	0.909	2.03172e-182	1	RPL36A
	YBX31	3.07793e-186	0.602608	0.834	0.485	4.91484e-182	1	YBX3
	A2M	6.78286e-186	0.547606	0.882	0.498	1.08309e-181	1	A2M
	FABP4	2.97096e-185	0.422835	0.596	0.228	4.74403e-181	1	FABP4
	CALCRL	2.40509e-184	0.59379	0.31	0.067	3.84044e-180	1	CALCRL
	RALB	7.58552e-184	0.576649	0.435	0.135	1.21126e-179	1	RALB
	SHANK3	1.60581e-182	0.265975	0.107	0.002	2.56416e-178	1	SHANK3
	FOSL2	1.79557e-182	0.664475	0.54	0.2	2.86716e-178	1	FOSL2
	FGD5	1.2155e-180	0.344795	0.169	0.016	1.9409e-176	1	FGD5
	TAGLN2	1.51516e-179	0.580357	0.914	0.661	2.4194e-175	1	TAGLN2
	PSMB8	1.81654e-179	0.588812	0.619	0.262	2.90066e-175	1	PSMB8
	RPS9	8.56392e-179	0.349689	0.998	0.977	1.36749e-174	1	RPS9
	STOM	5.80154e-178	0.630382	0.759	0.409	9.26389e-174	1	STOM
	PLEKHO2	9.76193e-178	0.60632	0.361	0.097	1.55879e-173	1	PLEKHO2
	UPP1	1.22146e-175	0.555384	0.416	0.123	1.95042e-171	1	UPP1
	SPTBN11	1.32785e-175	0.57996	0.589	0.232	2.12031e-171	1	SPTBN1
	PKN3	1.77499e-175	0.321067	0.148	0.011	2.83431e-171	1	PKN3
	ARHGAP23	3.26374e-174	0.328688	0.164	0.016	5.21154e-170	1	ARHGAP23
	NES	9.15479e-174	0.49915	0.26	0.048	1.46184e-169	1	NES
	GPIHBP1	3.0432e-173	0.292625	0.132	0.008	4.85939e-169	1	GPIHBP1
	PLPP2	1.19469e-172	0.308638	0.145	0.011	1.90768e-168	1	PLPP2
	COL15A11	1.43188e-172	0.58435	0.391	0.112	2.28643e-168	1	COL15A1
	CCDC69	2.2459e-172	0.498583	0.379	0.105	3.58626e-168	1	CCDC69
	PTPRM	4.21276e-172	0.387354	0.212	0.031	6.72693e-168	1	PTPRM
	PLSCR1	5.32032e-171	0.590384	0.669	0.308	8.49549e-167	1	PLSCR1
	IPO11	1.69302e-170	0.364977	0.214	0.032	2.70341e-166	1	IPO11
	ABCG1	9.79427e-170	0.435399	0.265	0.052	1.56395e-165	1	ABCG1
	RPL5	1.67483e-168	0.370979	0.994	0.953	2.67437e-164	1	RPL5
	THSD1	3.39758e-168	0.317228	0.167	0.018	5.42525e-164	1	THSD1
	ASS1	3.91242e-168	0.507739	0.289	0.064	6.24736e-164	1	ASS1
	PSMB9	5.1509e-168	0.562018	0.589	0.243	8.22495e-164	1	PSMB9
	AFAP1L1	9.02414e-168	0.299142	0.152	0.014	1.44097e-163	1	AFAP1L1
	VEGFC	1.15604e-167	0.298102	0.131	0.009	1.84596e-163	1	VEGFC
	RPS4Y1	2.80565e-167	0.563108	0.87	0.568	4.48006e-163	1	RPS4Y1
	RPL7A	2.72726e-166	0.356708	0.996	0.961	4.35489e-162	1	RPL7A
	ST6GALNAC3	4.04032e-166	0.26183	0.122	0.007	6.45159e-162	1	ST6GALNAC3
	TPM3	3.93727e-165	0.551559	0.781	0.421	6.28704e-161	1	TPM3
	NOL4L	1.25052e-163	0.309624	0.158	0.016	1.99683e-159	1	NOL4L
	RPS4X	1.62581e-163	0.335833	0.998	0.98	2.5961e-159	1	RPS4X
	LMCD1	2.25944e-163	0.519368	0.464	0.159	3.60787e-159	1	LMCD1
	CLIC2	3.0742e-162	0.431032	0.292	0.067	4.90888e-158	1	CLIC2
	PRKCH	1.93457e-161	0.393113	0.289	0.063	3.08912e-157	1	PRKCH
	RPS27A	7.6494e-161	0.297197	0.999	0.984	1.22146e-156	1	RPS27A
	NOTCH1	8.10013e-161	0.360795	0.19	0.026	1.29343e-156	1	NOTCH1
	SLC2A3	1.17576e-160	0.536113	0.543	0.205	1.87745e-156	1	SLC2A3
	LUZP1	1.23637e-160	0.541205	0.387	0.118	1.97424e-156	1	LUZP1
	RPL35	6.36518e-160	0.325922	0.998	0.977	1.01639e-155	1	RPL35
	BMPR2	7.16668e-160	0.524814	0.342	0.093	1.14438e-155	1	BMPR2
	PLK2	3.34271e-159	0.637235	0.437	0.149	5.33764e-155	1	PLK2
	MYL12A	3.48604e-158	0.423702	0.974	0.852	5.56652e-154	1	MYL12A
	RPL10A	1.36761e-157	0.321748	0.997	0.974	2.18381e-153	1	RPL10A
	ETS1	8.03624e-157	0.449844	0.325	0.079	1.28323e-152	1	ETS1
	EPB41L4A	8.79975e-157	0.30488	0.156	0.017	1.40514e-152	1	EPB41L4A
	FSCN1	1.23107e-156	0.507637	0.316	0.08	1.96577e-152	1	FSCN1
	DUSP11	1.35484e-156	0.536415	0.956	0.765	2.16341e-152	1	DUSP1
	RPL9	1.78182e-156	0.316434	0.997	0.971	2.84521e-152	1	RPL9
	PIK3C2A	2.63024e-156	0.444021	0.278	0.062	4.19997e-152	1	PIK3C2A
	ACTG1	7.56537e-155	0.508774	0.995	0.952	1.20804e-150	1	ACTG1
	LIMS2	3.21343e-154	0.518482	0.359	0.104	5.13121e-150	1	LIMS2
	SNHG7	8.20524e-154	0.582357	0.62	0.299	1.31021e-149	1	SNHG7
	C1orf115	3.70746e-153	0.250598	0.128	0.01	5.92007e-149	1	C1orf115
	SYNE2	8.45698e-153	0.514474	0.449	0.15	1.35041e-148	1	SYNE2
	FXYD5	1.29893e-152	0.481859	0.861	0.481	2.07414e-148	1	FXYD5
	RPL37A	6.30705e-152	0.321253	0.999	0.981	1.00711e-147	1	RPL37A
	RPS15	6.59094e-152	0.253392	1	0.992	1.05244e-147	1	RPS15
	HSP90AB1	1.46617e-151	0.434152	0.962	0.824	2.34118e-147	1	HSP90AB1
	RALGDS	2.04862e-151	0.476521	0.275	0.063	3.27123e-147	1	RALGDS
	TSPAN12	2.39284e-151	0.373157	0.249	0.05	3.82088e-147	1	TSPAN12
	PITPNC1	3.36639e-151	0.367905	0.227	0.041	5.37546e-147	1	PITPNC1
	CD341	7.16398e-151	0.507859	0.423	0.138	1.14394e-146	1	CD34
	NACA	1.53546e-150	0.385234	0.976	0.913	2.45181e-146	1	NACA
	DLL4	2.25718e-150	0.337691	0.153	0.017	3.60426e-146	1	DLL4
	NOP10	2.34006e-150	0.607665	0.76	0.473	3.73661e-146	1	NOP10
	MFNG	7.45136e-150	0.444706	0.337	0.092	1.18983e-145	1	MFNG
	SPHK1	1.31808e-149	0.409303	0.259	0.055	2.10472e-145	1	SPHK1
	PREX2	5.92569e-149	0.302726	0.141	0.014	9.46214e-145	1	PREX2
	DUSP5	3.54986e-148	0.432762	0.22	0.04	5.66842e-144	1	DUSP5
	GFOD1	5.63525e-148	0.384917	0.209	0.036	8.99836e-144	1	GFOD1
	TEAD4	1.86527e-147	0.313176	0.173	0.023	2.97846e-143	1	TEAD4
	MLKL	1.13586e-145	0.416066	0.228	0.044	1.81375e-141	1	MLKL
	ADGRG6	8.93386e-144	0.282959	0.119	0.009	1.42656e-139	1	ADGRG6
	GRB10	1.03601e-143	0.323896	0.156	0.019	1.6543e-139	1	GRB10
	FZD6	1.4765e-143	0.335877	0.19	0.03	2.35767e-139	1	FZD6
	FLOT1	2.36305e-143	0.556742	0.673	0.37	3.77332e-139	1	FLOT1
	GIT1	3.60244e-143	0.330491	0.176	0.025	5.75238e-139	1	GIT1
	RPS26	4.54852e-143	0.331785	0.991	0.946	7.26307e-139	1	RPS26
	RPLP0	2.98654e-141	0.357005	0.989	0.95	4.76891e-137	1	RPLP0
	RPS14	3.9541e-141	0.284919	0.998	0.987	6.3139e-137	1	RPS14
	RCN11	2.26432e-139	0.525441	0.639	0.322	3.61566e-135	1	RCN1
	THSD7A	1.53597e-138	0.262046	0.139	0.015	2.45263e-134	1	THSD7A
	PPFIA3	8.75079e-138	0.29493	0.149	0.018	1.39733e-133	1	PPFIA3
	HES1	2.45343e-137	0.726709	0.57	0.255	3.91763e-133	1	HES1
	HLA-F	1.33085e-136	0.477154	0.485	0.187	2.1251e-132	1	HLA-F
	RPGR	1.41398e-136	0.353689	0.199	0.035	2.25785e-132	1	RPGR
	IER2	2.39154e-136	0.535448	0.891	0.647	3.81881e-132	1	IER2
	SCARB1	9.6732e-136	0.359775	0.187	0.032	1.54462e-131	1	SCARB1
	RPS5	1.92386e-135	0.289311	0.998	0.964	3.07203e-131	1	RPS5
	RALGAPA2	4.51932e-135	0.317469	0.156	0.02	7.21645e-131	1	RALGAPA2
	HHEX	5.86865e-135	0.472827	0.267	0.066	9.37106e-131	1	HHEX
	DOCK9	7.16918e-135	0.299382	0.165	0.023	1.14477e-130	1	DOCK9
	CDC42EP21	1.29186e-134	0.417276	0.319	0.09	2.06284e-130	1	CDC42EP2
	TRIOBP	4.17794e-134	0.46213	0.347	0.11	6.67133e-130	1	TRIOBP
	MEF2C	7.22584e-134	0.53605	0.699	0.373	1.15382e-129	1	MEF2C
	TFPI1	1.45744e-133	0.461422	0.665	0.314	2.32725e-129	1	TFPI
	CRACR2B	1.50774e-133	0.326672	0.16	0.022	2.40756e-129	1	CRACR2B
	CDK17	1.06165e-132	0.373296	0.273	0.067	1.69525e-128	1	CDK17
	ACVRL11	2.88032e-132	0.422747	0.326	0.095	4.5993e-128	1	ACVRL1
	KLF2	1.1431e-131	0.750582	0.529	0.246	1.8253e-127	1	KLF2
	SOCS31	3.20635e-131	0.568165	0.758	0.432	5.11989e-127	1	SOCS3
	TSPAN13	3.66484e-131	0.349385	0.213	0.042	5.85201e-127	1	TSPAN13
	SYNPO	3.12728e-129	0.454901	0.305	0.087	4.99364e-125	1	SYNPO
	LMO2	4.42565e-129	0.348267	0.186	0.033	7.06689e-125	1	LMO2
	KCNN3	5.28932e-129	0.329887	0.172	0.027	8.44598e-125	1	KCNN3
	APP1	2.18111e-128	0.485319	0.767	0.444	3.4828e-124	1	APP
	FAM43A	3.18565e-128	0.377473	0.197	0.037	5.08684e-124	1	FAM43A
	NOTCH4	7.9726e-128	0.342824	0.178	0.03	1.27307e-123	1	NOTCH4
	HNRNPA1	1.10924e-126	0.364887	0.973	0.883	1.77124e-122	1	HNRNPA1
	MIER2	1.1383e-126	0.361712	0.211	0.043	1.81763e-122	1	MIER2
	CRHBP	5.2816e-126	0.267089	0.114	0.01	8.43366e-122	1	CRHBP
	CHST2	6.07006e-126	0.321474	0.177	0.03	9.69268e-122	1	CHST2
	NDST1	6.1595e-126	0.289881	0.157	0.023	9.83549e-122	1	NDST1
	TMEM233	1.02179e-125	0.293585	0.128	0.014	1.63159e-121	1	TMEM233
	SENCR	2.45229e-125	0.255335	0.132	0.015	3.91582e-121	1	SENCR
	NUDCD1	2.96758e-125	0.33124	0.216	0.046	4.73862e-121	1	NUDCD1
	NPR11	7.60634e-124	0.409729	0.273	0.073	1.21458e-119	1	NPR1
	SEMA4C	1.48947e-123	0.394454	0.25	0.062	2.37838e-119	1	SEMA4C
	PLA1A	1.29764e-121	0.279788	0.116	0.012	2.07207e-117	1	PLA1A
	LPAR6	3.67227e-121	0.484847	0.406	0.152	5.86388e-117	1	LPAR6
	LGALS31	3.94948e-121	0.438601	0.843	0.556	6.30654e-117	1	LGALS3
	BCR	8.4155e-121	0.299075	0.165	0.027	1.34379e-116	1	BCR
	KIFC3	4.20336e-120	0.369149	0.238	0.058	6.71192e-116	1	KIFC3
	PODXL	2.73706e-119	0.346591	0.155	0.023	4.37054e-115	1	PODXL
	FOSL1	1.98479e-118	0.253904	0.134	0.017	3.16932e-114	1	FOSL1
	NXPE3	3.51073e-118	0.360422	0.225	0.053	5.60593e-114	1	NXPE3
	TAOK2	1.04309e-117	0.328939	0.205	0.044	1.66561e-113	1	TAOK2
	RPS13	4.33295e-117	0.266996	0.997	0.974	6.91885e-113	1	RPS13
	TPM4	5.8127e-117	0.467962	0.835	0.585	9.28172e-113	1	TPM4
	CDA	8.1354e-117	0.281245	0.156	0.024	1.29906e-112	1	CDA
	NDUFA8	3.97589e-116	0.52812	0.476	0.219	6.3487e-112	1	NDUFA8
	GATA2	2.41671e-115	0.317896	0.172	0.031	3.859e-111	1	GATA2
	PGM5	5.26055e-115	0.370245	0.225	0.054	8.40005e-111	1	PGM5
	TNFSF10	3.66664e-114	0.485621	0.351	0.123	5.8549e-110	1	TNFSF10
	GBP4	1.11814e-113	0.372348	0.229	0.056	1.78544e-109	1	GBP4
	ASAP1	8.04643e-113	0.365985	0.263	0.073	1.28485e-108	1	ASAP1
	CD79B	1.49741e-112	0.267755	0.333	0.102	2.39106e-108	1	CD79B
	UGCG	1.25787e-111	0.477589	0.379	0.142	2.00856e-107	1	UGCG
	S100A131	5.70269e-111	0.440637	0.642	0.327	9.10606e-107	1	S100A13
	MYC1	1.64148e-110	0.331615	0.649	0.321	2.62112e-106	1	MYC
	FBL	3.22763e-110	0.462625	0.586	0.308	5.15389e-106	1	FBL
	CDC42EP41	3.22949e-110	0.415895	0.406	0.157	5.15685e-106	1	CDC42EP4
	TJP1	7.9228e-110	0.411174	0.294	0.092	1.26511e-105	1	TJP1
	SERBP1	1.81674e-109	0.463674	0.768	0.524	2.90097e-105	1	SERBP1
	B4GALT5	1.92051e-109	0.341116	0.189	0.04	3.06666e-105	1	B4GALT5
	LRP5	5.53699e-109	0.268411	0.168	0.031	8.84147e-105	1	LRP5
	GNAI2	8.08962e-109	0.478462	0.6	0.316	1.29175e-104	1	GNAI2
	NAMPT1	1.28577e-108	0.348967	0.732	0.406	2.05312e-104	1	NAMPT
	YWHAE	1.85057e-108	0.421747	0.818	0.571	2.95499e-104	1	YWHAE
	PRKD2	3.452e-108	0.364467	0.263	0.075	5.51215e-104	1	PRKD2
	POLE4	7.14111e-108	0.474386	0.52	0.256	1.14029e-103	1	POLE4
	TSPAN14	1.4967e-107	0.402734	0.314	0.103	2.38993e-103	1	TSPAN14
	HID1	2.12527e-107	0.273747	0.152	0.026	3.39363e-103	1	HID1
	PTMS	3.72196e-107	0.438014	0.803	0.524	5.94322e-103	1	PTMS
	ABLIM1	7.22109e-107	0.343514	0.239	0.064	1.15306e-102	1	ABLIM1
	TUBA4A	1.6148e-106	0.393796	0.419	0.164	2.57852e-102	1	TUBA4A
	EIF4A11	1.91285e-106	0.429516	0.859	0.646	3.05444e-102	1	EIF4A1
	CDKN1A1	7.86082e-106	0.451862	0.645	0.357	1.25522e-101	1	CDKN1A
	IL1R11	3.40955e-105	0.395613	0.241	0.067	5.44437e-101	1	IL1R1
	APOL1	4.88061e-105	0.368768	0.281	0.086	7.79336e-101	1	APOL1
	RBMS2	1.92148e-104	0.285699	0.172	0.034	3.06823e-100	1	RBMS2
	TUBB4B	2.09653e-104	0.468755	0.746	0.478	3.34773e-100	1	TUBB4B
	TACC1	3.04132e-104	0.499089	0.596	0.329	4.85638e-100	1	TACC1
	S100A101	6.55119e-104	0.287153	0.932	0.678	1.04609e-99	1	S100A10
	DDX211	1.19978e-103	0.484928	0.624	0.348	1.9158e-99	1	DDX21
	IFI16	1.2886e-103	0.465184	0.758	0.49	2.05763e-99	1	IFI16
	CPD	2.80821e-103	0.324899	0.209	0.051	4.48414e-99	1	CPD
	RHOJ	4.54475e-103	0.279996	0.151	0.027	7.25706e-99	1	RHOJ
	RGL2	2.56909e-102	0.420619	0.341	0.126	4.10232e-98	1	RGL2
	PDIA5	2.96322e-102	0.318661	0.204	0.049	4.73166e-98	1	PDIA5
	TNS21	1.55657e-100	0.383167	0.434	0.182	2.48553e-96	1	TNS2
	TUBB	2.69732e-100	0.385896	0.883	0.664	4.30708e-96	1	TUBB
	TCN2	3.67487e-100	0.4146	0.333	0.123	5.86803e-96	1	TCN2
	ICAM11	4.43616e-100	0.521205	0.358	0.139	7.08366e-96	1	ICAM1
	RPL23	1.28283e-99	0.293101	0.983	0.906	2.04843e-95	1	RPL23
	CMTM8	2.27443e-99	0.265263	0.167	0.034	3.6318e-95	1	CMTM8
	ABCD4	2.52497e-99	0.375594	0.308	0.105	4.03187e-95	1	ABCD4
	EIF3E	2.61802e-99	0.364817	0.923	0.773	4.18046e-95	1	EIF3E
	CCRL2	3.39912e-99	0.268819	0.142	0.025	5.42771e-95	1	CCRL2
	ANXA21	3.47041e-98	0.332724	0.941	0.727	5.54155e-94	1	ANXA2
	MAPK3	7.89716e-97	0.407707	0.386	0.16	1.26102e-92	1	MAPK3
	RHOU	7.92057e-97	0.325407	0.19	0.045	1.26476e-92	1	RHOU
	PLXND1	5.89977e-96	0.372507	0.298	0.102	9.42075e-92	1	PLXND1
	SOCS2	5.01377e-95	0.325032	0.265	0.082	8.00599e-91	1	SOCS2
	RDX	6.31458e-95	0.462829	0.52	0.269	1.00831e-90	1	RDX
	BACE2	8.7882e-95	0.387573	0.331	0.124	1.4033e-90	1	BACE2
	MDFI	2.01302e-94	0.265119	0.163	0.034	3.21439e-90	1	MDFI
	SNRPD1	3.07613e-94	0.448296	0.567	0.316	4.91197e-90	1	SNRPD1
	ARL2	9.4017e-94	0.423023	0.666	0.408	1.50126e-89	1	ARL2
	MIDN	5.55881e-93	0.432616	0.448	0.204	8.87631e-89	1	MIDN
	F11R	6.39362e-93	0.29912	0.182	0.043	1.02093e-88	1	F11R
	SH3GL1	1.08712e-92	0.336628	0.261	0.083	1.73591e-88	1	SH3GL1
	MAGI1	2.02757e-92	0.256595	0.139	0.025	3.23763e-88	1	MAGI1
	MCTP1	7.47195e-92	0.262579	0.151	0.03	1.19312e-87	1	MCTP1
	PRSS23	8.04645e-92	0.321428	0.444	0.193	1.28486e-87	1	PRSS23
	ECE1	8.88806e-92	0.356672	0.319	0.116	1.41925e-87	1	ECE1
	VGLL4	9.72961e-92	0.406005	0.383	0.162	1.55362e-87	1	VGLL4
	DOCK6	2.0993e-90	0.261781	0.139	0.026	3.35216e-86	1	DOCK6
	LRRFIP1	3.063e-90	0.446293	0.585	0.328	4.891e-86	1	LRRFIP1
	SULF2	3.52666e-90	0.341514	0.282	0.096	5.63138e-86	1	SULF2
	CYSLTR1	6.00739e-90	0.297203	0.203	0.053	9.59259e-86	1	CYSLTR1
	TUBB6	1.24257e-89	0.417178	0.55	0.291	1.98413e-85	1	TUBB6
	ANKRD29	5.8565e-89	0.296104	0.206	0.055	9.35165e-85	1	ANKRD29
	INO80C	1.67279e-88	0.309848	0.227	0.067	2.67111e-84	1	INO80C
	NBL11	1.82163e-88	0.405245	0.578	0.306	2.90878e-84	1	NBL1
	INSR	1.93654e-87	0.848661	0.388	0.177	3.09226e-83	1	INSR
	SERPINH11	2.78671e-87	0.393399	0.513	0.259	4.44982e-83	1	SERPINH1
	TMOD3	5.67102e-87	0.391773	0.301	0.112	9.05548e-83	1	TMOD3
	ZNF467	1.8173e-86	0.283577	0.154	0.034	2.90186e-82	1	ZNF467
	RBM8A	2.49575e-86	0.409169	0.693	0.45	3.98522e-82	1	RBM8A
	PERP	2.73075e-86	0.405253	0.344	0.139	4.36045e-82	1	PERP
	MANSC1	5.29085e-86	0.30639	0.227	0.069	8.44843e-82	1	MANSC1
	SRSF3	1.29696e-85	0.391788	0.875	0.713	2.07099e-81	1	SRSF3
	NOP16	1.67885e-85	0.347848	0.31	0.116	2.68078e-81	1	NOP16
	HDAC1	3.21706e-85	0.386211	0.389	0.171	5.137e-81	1	HDAC1
	ENY2	4.58833e-85	0.433301	0.647	0.407	7.32665e-81	1	ENY2
	NUDT14	7.67418e-85	0.301842	0.216	0.063	1.22541e-80	1	NUDT14
	ARPC1B	7.77587e-85	0.358241	0.828	0.587	1.24165e-80	1	ARPC1B
	SLC3A2	2.12275e-84	0.441105	0.587	0.346	3.38961e-80	1	SLC3A2
	NRP11	2.38483e-84	0.411409	0.388	0.172	3.8081e-80	1	NRP1
	DNAJA1	3.5444e-83	0.397769	0.73	0.488	5.6597e-79	1	DNAJA1
	KTN1	4.04016e-83	0.409191	0.69	0.44	6.45132e-79	1	KTN1
	HNRNPA3	1.60468e-82	0.371937	0.797	0.582	2.56235e-78	1	HNRNPA3
	SLC12A7	3.71851e-82	0.278268	0.163	0.039	5.93772e-78	1	SLC12A7
	CPNE8	4.44199e-82	0.314941	0.245	0.08	7.09297e-78	1	CPNE8
	KCTD12	1.04263e-81	0.354482	0.388	0.168	1.66487e-77	1	KCTD12
	BTF3	2.04524e-81	0.287775	0.96	0.877	3.26584e-77	1	BTF3
	LMNA1	3.26538e-81	0.401746	0.86	0.64	5.21416e-77	1	LMNA
	ADRB2	4.40746e-81	0.266411	0.144	0.031	7.03783e-77	1	ADRB2
	LIMK2	5.34459e-81	0.274402	0.168	0.042	8.53425e-77	1	LIMK2
	PFDN2	7.58146e-81	0.410656	0.614	0.382	1.21061e-76	1	PFDN2
	PLEC	9.20539e-81	0.386427	0.318	0.127	1.46992e-76	1	PLEC
	STXBP1	1.58985e-80	0.292325	0.204	0.059	2.53868e-76	1	STXBP1
	CDC42BPB	1.64894e-80	0.266951	0.163	0.04	2.63303e-76	1	CDC42BPB
	ARL4A	2.20715e-80	0.387994	0.328	0.135	3.52437e-76	1	ARL4A
	PTPN12	4.79161e-80	0.34544	0.301	0.116	7.65124e-76	1	PTPN12
	FZD41	1.94154e-79	0.298847	0.188	0.052	3.10025e-75	1	FZD4
	TNFRSF1B	5.16524e-79	0.329564	0.375	0.159	8.24786e-75	1	TNFRSF1B
	EBPL	9.48459e-79	0.377987	0.369	0.165	1.5145e-74	1	EBPL
	SLC16A3	1.16194e-78	0.344307	0.373	0.16	1.85538e-74	1	SLC16A3
	BCAR1	1.16884e-78	0.331562	0.264	0.095	1.8664e-74	1	BCAR1
	IFITM1	2.24671e-78	0.286535	0.331	0.129	3.58755e-74	1	IFITM1
	SLIRP	2.93545e-78	0.401644	0.701	0.489	4.68732e-74	1	SLIRP
	SUN1	5.23134e-78	0.378227	0.363	0.159	8.3534e-74	1	SUN1
	NASP	8.80544e-78	0.395965	0.456	0.233	1.40605e-73	1	NASP
	GNAQ	8.96403e-78	0.366503	0.299	0.117	1.43138e-73	1	GNAQ
	SLFN5	4.98564e-77	0.308856	0.25	0.085	7.96108e-73	1	SLFN5
	MGLL	6.90756e-77	0.45604	0.427	0.211	1.103e-72	1	MGLL
	CRK	8.54818e-77	0.373803	0.383	0.178	1.36497e-72	1	CRK
	PPP3CA	1.64011e-76	0.381526	0.437	0.213	2.61893e-72	1	PPP3CA
	IFI44L	4.07887e-76	0.327862	0.192	0.056	6.51315e-72	1	IFI44L
	PEA15	8.11837e-76	0.401433	0.495	0.27	1.29634e-71	1	PEA15
	CCDC50	9.89238e-76	0.374426	0.414	0.204	1.57962e-71	1	CCDC50
	CTSH	1.04918e-75	0.378572	0.54	0.283	1.67533e-71	1	CTSH
	LY6E1	3.64163e-75	0.384494	0.675	0.424	5.81495e-71	1	LY6E
	TXNIP	6.74595e-75	0.406436	0.892	0.717	1.07719e-70	1	TXNIP
	BIN3	1.06524e-74	0.338123	0.273	0.102	1.70097e-70	1	BIN3
	CSRNP11	6.14055e-74	0.363104	0.424	0.203	9.80523e-70	1	CSRNP1
	PLXNA2	1.66905e-73	0.252932	0.135	0.03	2.66514e-69	1	PLXNA2
	RPL17	2.97004e-73	0.296532	0.864	0.674	4.74257e-69	1	RPL17
	EFNB1	1.74983e-72	0.303122	0.176	0.049	2.79413e-68	1	EFNB1
	RBM17	1.7479e-71	0.388846	0.501	0.281	2.79105e-67	1	RBM17
	SLC44A2	4.26254e-71	0.296823	0.328	0.137	6.80642e-67	1	SLC44A2
	IL15	4.28513e-71	0.250686	0.163	0.044	6.8425e-67	1	IL15
	TPST2	4.78131e-71	0.326161	0.296	0.12	7.6348e-67	1	TPST2
	P2RY8	1.25936e-70	0.253029	0.138	0.032	2.01094e-66	1	P2RY8
	YBX1	4.42195e-70	0.272435	0.952	0.861	7.06096e-66	1	YBX1
	LAP3	7.9312e-70	0.393424	0.501	0.286	1.26645e-65	1	LAP3
	EIF4B	1.18933e-69	0.359451	0.688	0.468	1.89913e-65	1	EIF4B
	ENDOD1	3.08869e-69	0.281276	0.21	0.069	4.93202e-65	1	ENDOD1
	TAP1	5.12121e-69	0.28755	0.302	0.124	8.17754e-65	1	TAP1
	PIEZO1	7.27784e-69	0.251531	0.148	0.037	1.16212e-64	1	PIEZO1
	CCND3	1.30284e-68	0.317904	0.448	0.23	2.08037e-64	1	CCND3
	IL15RA	2.1003e-68	0.294733	0.213	0.072	3.35376e-64	1	IL15RA
	RAC1	3.1021e-68	0.297375	0.926	0.743	4.95343e-64	1	RAC1
	SNTB2	3.35485e-68	0.252989	0.176	0.052	5.35702e-64	1	SNTB2
	WNK1	1.8221e-66	0.326075	0.284	0.117	2.90954e-62	1	WNK1
	NAA10	4.54327e-65	0.371179	0.467	0.262	7.2547e-61	1	NAA10
	BTN3A2	2.98288e-64	0.278568	0.257	0.1	4.76306e-60	1	BTN3A2
	GRAMD1A	8.90498e-64	0.328621	0.313	0.14	1.42195e-59	1	GRAMD1A
	MRPL17	9.83061e-64	0.332093	0.291	0.127	1.56975e-59	1	MRPL17
	PHACTR2	1.17756e-63	0.336757	0.335	0.154	1.88033e-59	1	PHACTR2
	HRCT1	1.52984e-63	0.2619	0.162	0.047	2.44284e-59	1	HRCT1
	KRAS	2.10407e-63	0.296799	0.309	0.135	3.35978e-59	1	KRAS
	AHNAK	2.53453e-63	0.367724	0.566	0.352	4.04714e-59	1	AHNAK
	UBE2D3	4.61892e-63	0.318392	0.842	0.686	7.37549e-59	1	UBE2D3
	CYTH1	1.53291e-62	0.27107	0.265	0.104	2.44775e-58	1	CYTH1
	POLR2L	1.65737e-62	0.308052	0.871	0.719	2.64649e-58	1	POLR2L
	SASH1	3.9492e-62	0.254685	0.222	0.08	6.30608e-58	1	SASH1
	ODF2L	1.01625e-61	0.262019	0.266	0.106	1.62275e-57	1	ODF2L
	CPNE2	3.20853e-61	0.25172	0.177	0.056	5.12339e-57	1	CPNE2
	SLC29A1	4.67955e-61	0.338283	0.374	0.186	7.4723e-57	1	SLC29A1
	MTUS1	6.2595e-61	0.293793	0.221	0.082	9.99517e-57	1	MTUS1
	NCOA71	1.40491e-60	0.342109	0.29	0.127	2.24336e-56	1	NCOA7
	SNRPE	1.56551e-60	0.323695	0.627	0.414	2.4998e-56	1	SNRPE
	FES	2.83312e-60	0.29408	0.232	0.09	4.52392e-56	1	FES
	SNRPG	4.92061e-60	0.340258	0.708	0.507	7.85723e-56	1	SNRPG
	TSPAN41	1.18638e-58	0.318896	0.606	0.378	1.89441e-54	1	TSPAN4
	SYNGR2	3.01914e-58	0.30428	0.556	0.33	4.82096e-54	1	SYNGR2
	CTTNBP2NL	4.62097e-58	0.251558	0.178	0.059	7.37876e-54	1	CTTNBP2NL
	TEAD2	5.94307e-58	0.26553	0.197	0.07	9.48989e-54	1	TEAD2
	CLIC1	6.49044e-58	0.272968	0.884	0.766	1.03639e-53	1	CLIC1
	SNU13	6.63378e-58	0.316877	0.72	0.521	1.05928e-53	1	SNU13
	OCIAD2	1.02717e-57	0.260588	0.271	0.112	1.64018e-53	1	OCIAD2
	NEDD9	2.09678e-57	0.309712	0.234	0.092	3.34814e-53	1	NEDD9
	TBC1D15	2.67443e-57	0.304929	0.286	0.127	4.27053e-53	1	TBC1D15
	SET	4.3809e-57	0.350062	0.653	0.445	6.99542e-53	1	SET
	CARD8	4.54265e-57	0.265614	0.274	0.117	7.2537e-53	1	CARD8
	SEC11A	5.00171e-57	0.329803	0.674	0.48	7.98673e-53	1	SEC11A
	PML	6.98257e-57	0.256639	0.206	0.076	1.11498e-52	1	PML
	MKNK2	1.2502e-56	0.259721	0.259	0.108	1.99631e-52	1	MKNK2
	AKAP17A	1.67428e-56	0.303381	0.241	0.098	2.67349e-52	1	AKAP17A
	VAMP3	1.89456e-55	0.311647	0.461	0.268	3.02523e-51	1	VAMP3
	MAP3K13	2.35018e-55	0.342766	0.366	0.19	3.75276e-51	1	MAP3K13
	LTBR	4.41574e-55	0.308339	0.307	0.145	7.05105e-51	1	LTBR
	ITPRIP	7.37631e-55	0.253426	0.167	0.055	1.17785e-50	1	ITPRIP
	ATP1A11	2.06177e-54	0.326959	0.623	0.423	3.29223e-50	1	ATP1A1
	VASP	3.29807e-54	0.312779	0.476	0.277	5.26636e-50	1	VASP
	TRIB1	5.25337e-54	0.257494	0.227	0.09	8.38858e-50	1	TRIB1
	GNAS	1.0124e-53	0.415487	0.669	0.487	1.61661e-49	1	GNAS
	ATN1	1.06027e-53	0.261449	0.211	0.082	1.69305e-49	1	ATN1
	SNHG8	1.64887e-53	0.3222	0.64	0.442	2.63291e-49	1	SNHG8
	PARVB	1.22008e-52	0.263564	0.281	0.128	1.94822e-48	1	PARVB
	PPIC1	1.55283e-52	0.273922	0.45	0.25	2.47956e-48	1	PPIC
	DUSP6	6.41043e-52	0.303843	0.338	0.168	1.02362e-47	1	DUSP6
	NKTR	6.75902e-52	0.311346	0.444	0.255	1.07928e-47	1	NKTR
	BZW2	6.98558e-52	0.263621	0.204	0.079	1.11546e-47	1	BZW2
	CAPNS1	9.69749e-52	0.308276	0.416	0.236	1.54849e-47	1	CAPNS1
	HIPK3	8.77838e-51	0.292196	0.236	0.101	1.40173e-46	1	HIPK3
	HSPD1	1.41552e-50	0.311472	0.565	0.38	2.26031e-46	1	HSPD1
	SHISA5	2.06836e-50	0.305641	0.422	0.241	3.30276e-46	1	SHISA5
	NARF	2.3364e-50	0.267752	0.27	0.123	3.73077e-46	1	NARF
	RARA1	9.66423e-50	0.275471	0.333	0.168	1.54318e-45	1	RARA
	AKR1C31	3.54549e-49	0.322215	0.345	0.178	5.66144e-45	1	AKR1C3
	HDAC71	1.20102e-48	0.279068	0.28	0.133	1.91778e-44	1	HDAC7
	VAT1	3.93439e-48	0.317499	0.296	0.146	6.28243e-44	1	VAT1
	POMP	7.73641e-48	0.283128	0.786	0.611	1.23535e-43	1	POMP
	ZNHIT1	7.90492e-48	0.313152	0.554	0.378	1.26226e-43	1	ZNHIT1
	EGR21	1.02454e-47	0.346587	0.181	0.069	1.63598e-43	1	EGR2
	ID3	1.04688e-47	0.433304	0.689	0.528	1.67165e-43	1	ID3
	EIF2S2	1.46959e-47	0.317045	0.649	0.477	2.34663e-43	1	EIF2S2
	MSN	2.54149e-47	0.300289	0.603	0.403	4.05825e-43	1	MSN
	ESF1	3.84066e-47	0.293652	0.406	0.23	6.13276e-43	1	ESF1
	NUCB1	4.20377e-47	0.284907	0.67	0.493	6.71258e-43	1	NUCB1
	DDX3X	6.47528e-47	0.284797	0.608	0.411	1.03397e-42	1	DDX3X
	SEC14L1	9.96515e-47	0.320075	0.28	0.137	1.59123e-42	1	SEC14L1
	CTTN1	1.40313e-46	0.256133	0.431	0.245	2.24052e-42	1	CTTN
	JMJD1C	2.06579e-46	0.311077	0.381	0.213	3.29865e-42	1	JMJD1C
	CD40	5.43092e-45	0.26079	0.32	0.165	8.67209e-41	1	CD40
	DDIT4	1.41662e-44	0.345457	0.627	0.44	2.26206e-40	1	DDIT4
	ARPC5L	2.66605e-44	0.283186	0.376	0.212	4.25715e-40	1	ARPC5L
	SNRPF	3.81038e-44	0.292115	0.539	0.361	6.08442e-40	1	SNRPF
	PTTG1IP	1.80037e-43	0.293051	0.461	0.29	2.87482e-39	1	PTTG1IP
	DCTPP1	5.08391e-43	0.262156	0.275	0.136	8.11799e-39	1	DCTPP1
	LYSMD2	5.96938e-43	0.263665	0.264	0.127	9.53191e-39	1	LYSMD2
	BEX5	6.15907e-43	0.374932	0.128	0.041	9.8348e-39	1	BEX5
	CEBPZ	1.39349e-42	0.276078	0.38	0.216	2.22513e-38	1	CEBPZ
	DBN11	5.2904e-42	0.252378	0.282	0.142	8.44772e-38	1	DBN1
	SERTAD11	1.28319e-41	0.280604	0.395	0.232	2.04899e-37	1	SERTAD1
	RAP1B	1.53058e-41	0.277982	0.513	0.336	2.44402e-37	1	RAP1B
	RFK	4.88877e-41	0.260794	0.254	0.124	7.80638e-37	1	RFK
	PSMA3	6.18755e-41	0.276664	0.535	0.36	9.88028e-37	1	PSMA3
	GRPEL1	2.8862e-40	0.254071	0.291	0.153	4.60869e-36	1	GRPEL1
	SLC20A1	2.92652e-40	0.27338	0.255	0.125	4.67307e-36	1	SLC20A1
	PRMT1	3.17941e-40	0.29971	0.538	0.372	5.07688e-36	1	PRMT1
	LSM2	1.75062e-39	0.266224	0.382	0.228	2.7954e-35	1	LSM2
	HNRNPD	5.02029e-39	0.273106	0.393	0.237	8.01641e-35	1	HNRNPD
	SAP30BP	6.20965e-39	0.275616	0.369	0.22	9.91557e-35	1	SAP30BP
	FKBP91	1.81918e-38	0.253195	0.279	0.145	2.90487e-34	1	FKBP9
	CCT6A	9.10878e-38	0.263714	0.487	0.327	1.45449e-33	1	CCT6A
	FDPS	1.16936e-37	0.266166	0.434	0.277	1.86724e-33	1	FDPS
	SOX4	1.75677e-37	0.250719	0.328	0.184	2.80521e-33	1	SOX4
	CCT2	5.93744e-35	0.256358	0.437	0.28	9.4809e-31	1	CCT2
	EIF3I	5.74837e-34	0.254074	0.591	0.439	9.179e-30	1	EIF3I
	BCAP31	1.08743e-33	0.264566	0.559	0.407	1.73641e-29	1	BCAP31
	SYNCRIP	2.69702e-32	0.251299	0.363	0.224	4.30661e-28	1	SYNCRIP
	ARL6IP1	4.412e-32	0.261225	0.584	0.432	7.04508e-28	1	ARL6IP1
	KLF101	7.22429e-32	0.289398	0.417	0.273	1.15357e-27	1	KLF10
	EIF3J	1.53718e-31	0.257155	0.414	0.274	2.45457e-27	1	EIF3J
	CTNNB1	3.2926e-28	0.355882	0.472	0.332	5.25763e-24	1	CTNNB1
Macrophage	C1QA	0	2.54457	0.96	0.168	0	2	C1QA
	RNASE1	0	2.53917	0.712	0.278	0	2	RNASE1
	C1QC	0	2.50422	0.944	0.11	0	2	C1QC
	C1QB	0	2.47537	0.941	0.158	0	2	C1QB
	CD14	0	2.33922	0.952	0.191	0	2	CD14
	AIF1	0	2.32167	0.989	0.118	0	2	AIF1
	FCER1G	0	2.29392	0.986	0.158	0	2	FCER1G
	TYROBP	0	2.22085	0.998	0.181	0	2	TYROBP
	HLA-DRA	0	2.06286	0.979	0.54	0	2	HLA-DRA
	FCGBP	0	2.01771	0.423	0.039	0	2	FCGBP
	FCGR2A	0	2.00575	0.903	0.081	0	2	FCGR2A
	VSIG4	0	2.0037	0.871	0.064	0	2	VSIG4
	LYVE1	0	1.99958	0.543	0.024	0	2	LYVE1
	HLA-DPA1	0	1.99452	0.948	0.464	0	2	HLA-DPA1
	HLA-DRB11	0	1.98827	0.98	0.519	0	2	HLA-DRB1
	FOLR2	0	1.95737	0.714	0.067	0	2	FOLR2
	HLA-DPB1	0	1.93287	0.935	0.455	0	2	HLA-DPB1
	CTSB	0	1.82901	0.972	0.365	0	2	CTSB
	F13A1	0	1.82255	0.67	0.041	0	2	F13A1
	CXCL8	0	1.80954	0.394	0.058	0	2	CXCL8
	HLA-DQA1	0	1.78512	0.801	0.228	0	2	HLA-DQA1
	MS4A6A	0	1.78193	0.886	0.075	0	2	MS4A6A
	CD741	0	1.73997	0.992	0.667	0	2	CD74
	MSR1	0	1.72265	0.764	0.048	0	2	MSR1
	HLA-DQB1	0	1.70623	0.856	0.291	0	2	HLA-DQB1
	FCGR3A	0	1.70265	0.718	0.073	0	2	FCGR3A
	ALOX5AP	0	1.70104	0.873	0.142	0	2	ALOX5AP
	RGS1	0	1.66645	0.635	0.113	0	2	RGS1
	SRGN	0	1.64816	0.982	0.459	0	2	SRGN
	C1orf162	0	1.63867	0.809	0.097	0	2	C1orf162
	VAMP8	0	1.61913	0.925	0.178	0	2	VAMP8
	CXCL16	0	1.61422	0.764	0.092	0	2	CXCL16
	GPX1	0	1.61123	0.98	0.53	0	2	GPX1
	FTL	0	1.59709	1	0.991	0	2	FTL
	CSF1R	0	1.588	0.785	0.051	0	2	CSF1R
	CD68	0	1.55313	0.887	0.156	0	2	CD68
	CD163	0	1.5389	0.698	0.052	0	2	CD163
	MS4A4A	0	1.5251	0.696	0.059	0	2	MS4A4A
	SPI1	0	1.52229	0.834	0.076	0	2	SPI1
	LYZ	0	1.49238	0.81	0.073	0	2	LYZ
	LST1	0	1.46722	0.806	0.075	0	2	LST1
	MRC1	0	1.44695	0.653	0.029	0	2	MRC1
	HCST	0	1.42222	0.87	0.172	0	2	HCST
	HLA-DMA1	0	1.40552	0.902	0.288	0	2	HLA-DMA
	LAPTM5	0	1.38601	0.953	0.267	0	2	LAPTM5
	HLA-DMB	0	1.38222	0.77	0.14	0	2	HLA-DMB
	IL1B	0	1.37369	0.387	0.044	0	2	IL1B
	MS4A7	0	1.35237	0.715	0.052	0	2	MS4A7
	PLAUR	0	1.35089	0.705	0.146	0	2	PLAUR
	CYBB	0	1.34945	0.657	0.05	0	2	CYBB
	FPR1	0	1.33755	0.699	0.051	0	2	FPR1
	STAB1	0	1.32983	0.593	0.075	0	2	STAB1
	MNDA	0	1.30322	0.691	0.064	0	2	MNDA
	C5AR1	0	1.29505	0.613	0.047	0	2	C5AR1
	VMO1	0	1.2919	0.494	0.039	0	2	VMO1
	MAFB	0	1.25839	0.756	0.186	0	2	MAFB
	RNASE6	0	1.24229	0.672	0.078	0	2	RNASE6
	CTSZ	0	1.23534	0.715	0.197	0	2	CTSZ
	C3AR1	0	1.23302	0.645	0.048	0	2	C3AR1
	NPC2	0	1.2271	0.991	0.603	0	2	NPC2
	FCGR1A	0	1.21626	0.526	0.042	0	2	FCGR1A
	GPR34	0	1.21095	0.548	0.035	0	2	GPR34
	ARRB2	0	1.20209	0.757	0.103	0	2	ARRB2
	TGFBI	0	1.19572	0.799	0.174	0	2	TGFBI
	CPVL	0	1.18887	0.594	0.111	0	2	CPVL
	ITGB2	0	1.18514	0.759	0.14	0	2	ITGB2
	FCGR2B	0	1.18437	0.473	0.046	0	2	FCGR2B
	CTSS	0	1.18025	0.854	0.202	0	2	CTSS
	CYBA	0	1.1515	0.995	0.553	0	2	CYBA
	FAM49B	0	1.14978	0.749	0.147	0	2	FAM49B
	SAT1	0	1.14912	0.973	0.642	0	2	SAT1
	FTH1	0	1.14743	1	0.996	0	2	FTH1
	FCGRT	0	1.14548	0.94	0.508	0	2	FCGRT
	THEMIS2	0	1.14348	0.667	0.087	0	2	THEMIS2
	GPR183	0	1.13016	0.526	0.099	0	2	GPR183
	RGS10	0	1.13012	0.723	0.138	0	2	RGS10
	CLEC10A	0	1.12049	0.372	0.016	0	2	CLEC10A
	CD83	0	1.11368	0.483	0.076	0	2	CD83
	CD86	0	1.1079	0.584	0.043	0	2	CD86
	RNASET2	0	1.09415	0.805	0.239	0	2	RNASET2
	TYMP	0	1.07536	0.834	0.334	0	2	TYMP
	PTPRE	0	1.04711	0.59	0.082	0	2	PTPRE
	CLEC7A	0	1.04193	0.558	0.039	0	2	CLEC7A
	CKLF	0	1.01491	0.68	0.229	0	2	CKLF
	ARPC3	0	1.01036	0.963	0.633	0	2	ARPC3
	HBEGF	0	0.990072	0.436	0.055	0	2	HBEGF
	RNF149	0	0.961824	0.677	0.192	0	2	RNF149
	PYCARD	0	0.953949	0.642	0.128	0	2	PYCARD
	HCLS1	0	0.95236	0.686	0.15	0	2	HCLS1
	UCP2	0	0.950517	0.637	0.134	0	2	UCP2
	SLCO2B1	0	0.942537	0.492	0.056	0	2	SLCO2B1
	ACSL1	0	0.941931	0.513	0.096	0	2	ACSL1
	CST31	0	0.929636	0.996	0.835	0	2	CST3
	LAIR1	0	0.928277	0.52	0.046	0	2	LAIR1
	TMSB4X	0	0.92039	1	0.993	0	2	TMSB4X
	FPR3	0	0.91289	0.468	0.029	0	2	FPR3
	PILRA	0	0.906204	0.505	0.044	0	2	PILRA
	HCK	0	0.86734	0.491	0.039	0	2	HCK
	IGSF21	0	0.866958	0.424	0.026	0	2	IGSF21
	LY86	0	0.860941	0.527	0.067	0	2	LY86
	TREM2	0	0.858954	0.346	0.027	0	2	TREM2
	TBXAS1	0	0.848654	0.501	0.058	0	2	TBXAS1
	SERPINA1	0	0.840161	0.466	0.05	0	2	SERPINA1
	NCF4	0	0.830499	0.506	0.077	0	2	NCF4
	LCP1	0	0.811642	0.638	0.126	0	2	LCP1
	PLEK	0	0.799671	0.408	0.044	0	2	PLEK
	MAF	0	0.793458	0.407	0.061	0	2	MAF
	HPGDS	0	0.787775	0.31	0.02	0	2	HPGDS
	CYTH4	0	0.774851	0.439	0.048	0	2	CYTH4
	CD4	0	0.773814	0.457	0.05	0	2	CD4
	CD53	0	0.743418	0.701	0.169	0	2	CD53
	LILRB5	0	0.729281	0.272	0.023	0	2	LILRB5
	FCGR1B	0	0.723703	0.32	0.025	0	2	FCGR1B
	ARHGAP18	0	0.714134	0.455	0.079	0	2	ARHGAP18
	HMOX1	0	0.6995	0.388	0.045	0	2	HMOX1
	ADAP2	0	0.693549	0.38	0.042	0	2	ADAP2
	PTPN6	0	0.688795	0.479	0.085	0	2	PTPN6
	LILRB4	0	0.68643	0.365	0.038	0	2	LILRB4
	ALOX5	0	0.685806	0.409	0.051	0	2	ALOX5
	LILRB3	0	0.685546	0.376	0.044	0	2	LILRB3
	MPEG1	0	0.680151	0.351	0.035	0	2	MPEG1
	CLEC4E	0	0.676889	0.299	0.026	0	2	CLEC4E
	IGSF6	0	0.670955	0.339	0.033	0	2	IGSF6
	LGALS9	0	0.66966	0.427	0.072	0	2	LGALS9
	DOK2	0	0.66719	0.402	0.054	0	2	DOK2
	CD300A	0	0.664545	0.397	0.041	0	2	CD300A
	LILRB2	0	0.663586	0.345	0.029	0	2	LILRB2
	CSF2RA	0	0.660271	0.314	0.023	0	2	CSF2RA
	OGFRL1	0	0.654734	0.391	0.05	0	2	OGFRL1
	NCF2	0	0.633515	0.353	0.041	0	2	NCF2
	RBM47	0	0.623691	0.336	0.03	0	2	RBM47
	HAVCR2	0	0.620986	0.345	0.031	0	2	HAVCR2
	ITGAM	0	0.600758	0.323	0.024	0	2	ITGAM
	LRRC25	0	0.581881	0.318	0.03	0	2	LRRC25
	GNA15	0	0.575203	0.339	0.03	0	2	GNA15
	CD33	0	0.563274	0.31	0.026	0	2	CD33
	IL18	0	0.542503	0.286	0.025	0	2	IL18
	CLEC5A	0	0.515451	0.229	0.007	0	2	CLEC5A
	LY96	1.70882e-306	0.912739	0.666	0.206	2.72865e-302	2	LY96
	SLC16A10	1.72892e-306	0.482209	0.208	0.009	2.76074e-302	2	SLC16A10
	BCAT1	5.92283e-306	0.572462	0.304	0.032	9.45757e-302	2	BCAT1
	KYNU	6.45585e-305	0.555638	0.319	0.036	1.03087e-300	2	KYNU
	GRN	1.97569e-304	0.898335	0.847	0.424	3.15479e-300	2	GRN
	PLD4	3.83655e-302	0.545849	0.227	0.013	6.1262e-298	2	PLD4
	CCR1	1.2079e-298	0.487194	0.246	0.018	1.92878e-294	2	CCR1
	LAT2	1.01395e-296	0.596409	0.367	0.053	1.61908e-292	2	LAT2
	SYK	2.77744e-295	0.510269	0.292	0.03	4.43501e-291	2	SYK
	TLR2	9.20694e-292	0.466537	0.249	0.02	1.47016e-287	2	TLR2
	CD209	1.9546e-291	0.572617	0.186	0.007	3.1211e-287	2	CD209
	MFSD1	8.05544e-291	0.762415	0.599	0.171	1.28629e-286	2	MFSD1
	TNFAIP8L2	2.22364e-290	0.482062	0.251	0.021	3.55071e-286	2	TNFAIP8L2
	FERMT3	3.25959e-288	0.666226	0.496	0.107	5.20492e-284	2	FERMT3
	RGS2	3.65975e-287	1.17634	0.663	0.225	5.84389e-283	2	RGS2
	LYN	9.8563e-281	0.636865	0.436	0.084	1.57385e-276	2	LYN
	MYO1F	2.40932e-280	0.580491	0.397	0.067	3.84721e-276	2	MYO1F
	ATP6V0B	5.23737e-280	0.85735	0.854	0.435	8.36303e-276	2	ATP6V0B
	FGL2	6.97395e-279	0.75079	0.551	0.143	1.1136e-274	2	FGL2
	EVI2A	1.33969e-277	0.657479	0.479	0.1	2.13922e-273	2	EVI2A
	EBI3	3.80942e-275	0.441377	0.225	0.016	6.08288e-271	2	EBI3
	OAZ1	1.14689e-274	0.598768	0.989	0.899	1.83136e-270	2	OAZ1
	TMSB101	5.17329e-274	0.692541	0.998	0.964	8.2607e-270	2	TMSB10
	PPT1	5.19631e-273	0.866199	0.77	0.355	8.29746e-269	2	PPT1
	GATM	1.87998e-272	0.611902	0.373	0.062	3.00194e-268	2	GATM
	NCKAP1L	1.55208e-271	0.541646	0.349	0.052	2.47836e-267	2	NCKAP1L
	GMFG	4.55743e-271	0.74149	0.783	0.285	7.2773e-267	2	GMFG
	IER3	1.16146e-269	1.15949	0.658	0.241	1.85461e-265	2	IER3
	WAS	5.81407e-265	0.558136	0.397	0.07	9.28391e-261	2	WAS
	GPSM3	4.00341e-261	0.625849	0.627	0.176	6.39265e-257	2	GPSM3
	RNF130	2.40953e-260	0.728387	0.665	0.236	3.84753e-256	2	RNF130
	SLC16A31	2.69074e-260	0.818782	0.523	0.142	4.29657e-256	2	SLC16A3
	CORO1A	1.2919e-258	0.615045	0.698	0.212	2.06291e-254	2	CORO1A
	CREM	9.73286e-258	1.03627	0.709	0.293	1.55414e-253	2	CREM
	S100A9	1.46773e-256	1.06856	0.468	0.114	2.34366e-252	2	S100A9
	KCTD121	3.42153e-256	0.701179	0.546	0.149	5.4635e-252	2	KCTD12
	HIF1A	3.49351e-256	0.901775	0.715	0.299	5.57844e-252	2	HIF1A
	CTSH1	4.72948e-255	0.768751	0.703	0.264	7.55204e-251	2	CTSH
	SLA	4.11831e-254	0.590517	0.432	0.086	6.57611e-250	2	SLA
	ADAM28	4.44384e-252	0.530273	0.301	0.041	7.09593e-248	2	ADAM28
	RHOG	1.83201e-249	0.727024	0.661	0.239	2.92535e-245	2	RHOG
	C4orf48	3.44865e-249	0.721121	0.541	0.15	5.5068e-245	2	C4orf48
	PFN1	2.69485e-248	0.695571	0.982	0.884	4.30313e-244	2	PFN1
	SHTN1	7.46211e-248	0.416339	0.232	0.022	1.19155e-243	2	SHTN1
	NINJ1	2.94768e-247	0.850004	0.606	0.204	4.70685e-243	2	NINJ1
	SGK1	9.53732e-247	1.0784	0.582	0.193	1.52292e-242	2	SGK1
	TNFRSF1B1	1.54393e-246	0.696847	0.526	0.14	2.46535e-242	2	TNFRSF1B
	PSAP1	1.32366e-244	0.660459	0.995	0.792	2.11362e-240	2	PSAP
	RB1	1.86135e-242	0.664677	0.429	0.097	2.9722e-238	2	RB1
	CXCL3	1.35822e-241	1.19418	0.336	0.058	2.1688e-237	2	CXCL3
	SH2B3	3.95755e-241	0.568417	0.346	0.06	6.31941e-237	2	SH2B3
	JAML	1.23526e-233	0.602818	0.297	0.044	1.97247e-229	2	JAML
	MARCO	3.58709e-232	1.2271	0.209	0.019	5.72787e-228	2	MARCO
	CTSC	1.40926e-231	0.916619	0.714	0.286	2.25031e-227	2	CTSC
	NLRP3	2.70798e-229	0.333419	0.17	0.01	4.3241e-225	2	NLRP3
	FRMD4B	7.89939e-229	0.633398	0.445	0.11	1.26137e-224	2	FRMD4B
	EPB41L3	1.38054e-228	0.559492	0.342	0.063	2.20445e-224	2	EPB41L3
	LPCAT2	9.44841e-226	0.561918	0.338	0.062	1.50872e-221	2	LPCAT2
	SLC11A1	5.46234e-224	0.510669	0.262	0.034	8.72226e-220	2	SLC11A1
	IFI30	1.15009e-222	0.567185	0.329	0.057	1.83647e-218	2	IFI30
	P2RY14	1.71739e-222	0.545682	0.23	0.025	2.74232e-218	2	P2RY14
	METRNL	5.11874e-222	0.604764	0.329	0.06	8.1736e-218	2	METRNL
	IFIT2	2.07966e-221	1.04714	0.315	0.055	3.3208e-217	2	IFIT2
	SKAP2	3.69126e-221	0.609886	0.466	0.123	5.8942e-217	2	SKAP2
	CAPG	4.02743e-220	0.831515	0.526	0.165	6.43099e-216	2	CAPG
	ARHGAP30	6.63066e-219	0.49351	0.392	0.081	1.05878e-214	2	ARHGAP30
	TLR1	5.78812e-218	0.40671	0.209	0.02	9.24247e-214	2	TLR1
	CCL3L3	1.73358e-217	1.74474	0.347	0.072	2.76817e-213	2	CCL3L3
	ARHGAP4	6.21528e-214	0.476891	0.342	0.064	9.92456e-210	2	ARHGAP4
	PTPRC	1.49673e-212	0.409503	0.616	0.18	2.38997e-208	2	PTPRC
	NUP214	4.7655e-212	0.537757	0.336	0.065	7.60954e-208	2	NUP214
	COTL1	1.55019e-211	0.74845	0.683	0.275	2.47534e-207	2	COTL1
	SLAMF8	9.30346e-211	0.367441	0.201	0.019	1.48558e-206	2	SLAMF8
	SAMSN1	3.07142e-210	0.661206	0.467	0.12	4.90445e-206	2	SAMSN1
	IL10RA	1.4775e-209	0.51225	0.42	0.097	2.35927e-205	2	IL10RA
	GPR84	2.84892e-208	0.283529	0.14	0.006	4.54916e-204	2	GPR84
	CD37	4.80783e-208	0.419108	0.613	0.187	7.67714e-204	2	CD37
	BID	1.85243e-207	0.522686	0.378	0.085	2.95797e-203	2	BID
	CXorf21	2.86617e-207	0.40586	0.199	0.019	4.5767e-203	2	CXorf21
	PLB1	2.4721e-206	0.313028	0.156	0.009	3.94744e-202	2	PLB1
	CNPY3	4.15404e-206	0.643918	0.549	0.185	6.63318e-202	2	CNPY3
	CLEC2B	3.78279e-205	0.665552	0.637	0.238	6.04035e-201	2	CLEC2B
	IRF8	7.25019e-204	0.55244	0.297	0.051	1.15771e-199	2	IRF8
	RASSF4	4.46077e-201	0.560326	0.389	0.093	7.12295e-197	2	RASSF4
	RUNX1	5.86706e-201	0.565767	0.381	0.09	9.36853e-197	2	RUNX1
	DSC2	3.29356e-199	0.369739	0.182	0.016	5.25916e-195	2	DSC2
	AP1S2	8.79253e-198	0.685711	0.609	0.235	1.40399e-193	2	AP1S2
	UNC93B1	9.08914e-198	0.553591	0.407	0.103	1.45135e-193	2	UNC93B1
	GPR65	1.99632e-197	0.464103	0.297	0.051	3.18773e-193	2	GPR65
	HSPA6	3.42212e-197	0.36076	0.175	0.015	5.46444e-193	2	HSPA6
	FMNL1	1.15624e-196	0.47749	0.392	0.089	1.84629e-192	2	FMNL1
	SNCA	3.42509e-196	0.386171	0.299	0.053	5.46919e-192	2	SNCA
	RGS18	4.2485e-196	0.306767	0.169	0.013	6.784e-192	2	RGS18
	EMILIN2	6.51861e-194	0.398331	0.223	0.028	1.04089e-189	2	EMILIN2
	TPT1	2.37716e-192	0.507791	0.998	0.974	3.79586e-188	2	TPT1
	TTYH3	3.99502e-192	0.536628	0.243	0.036	6.37925e-188	2	TTYH3
	LPAR61	3.07091e-190	0.681949	0.476	0.145	4.90363e-186	2	LPAR6
	CLEC9A	7.03132e-190	0.306312	0.111	0.003	1.12276e-185	2	CLEC9A
	CX3CR1	3.03077e-189	0.272399	0.122	0.004	4.83953e-185	2	CX3CR1
	IL10	8.99448e-189	0.595824	0.169	0.014	1.43624e-184	2	IL10
	EMB	2.83159e-188	0.618355	0.328	0.068	4.52148e-184	2	EMB
	SH3TC1	5.01684e-188	0.386855	0.229	0.031	8.0109e-184	2	SH3TC1
	TM6SF1	5.33148e-188	0.406363	0.246	0.037	8.51331e-184	2	TM6SF1
	CLIC11	1.06743e-187	0.60451	0.95	0.759	1.70447e-183	2	CLIC1
	PKIB	2.22791e-187	0.37541	0.133	0.007	3.55752e-183	2	PKIB
	TNF	6.08493e-187	0.750442	0.24	0.035	9.71642e-183	2	TNF
	SAP30	4.12237e-186	0.471809	0.275	0.049	6.58259e-182	2	SAP30
	RAB20	2.96086e-185	0.481894	0.341	0.075	4.7279e-181	2	RAB20
	CCL3	4.27414e-184	1.38399	0.397	0.11	6.82494e-180	2	CCL3
	CLEC4G	2.18328e-182	0.453314	0.114	0.004	3.48626e-178	2	CLEC4G
	FCER1A	1.42319e-181	0.930852	0.148	0.01	2.27255e-177	2	FCER1A
	GNAI21	7.38859e-181	0.645485	0.686	0.308	1.17981e-176	2	GNAI2
	EVI2B	8.87515e-181	0.527278	0.5	0.147	1.41718e-176	2	EVI2B
	SDS	1.26578e-180	0.6076	0.196	0.023	2.0212e-176	2	SDS
	DAB21	2.53367e-180	0.846556	0.532	0.198	4.04576e-176	2	DAB2
	RENBP	7.46331e-180	0.517503	0.292	0.058	1.19174e-175	2	RENBP
	HERPUD1	3.31949e-179	0.450736	0.843	0.541	5.30056e-175	2	HERPUD1
	RAB31	7.73562e-176	0.612909	0.448	0.14	1.23522e-171	2	RAB31
	TNFAIP3	1.63766e-174	0.65528	0.375	0.096	2.61501e-170	2	TNFAIP3
	P2RY13	2.17429e-174	0.310701	0.146	0.011	3.47191e-170	2	P2RY13
	ETV5	9.78032e-174	0.429607	0.256	0.045	1.56172e-169	2	ETV5
	RNF144B	1.73479e-173	0.389659	0.204	0.026	2.77011e-169	2	RNF144B
	ARHGDIB	2.98755e-173	0.549785	0.876	0.54	4.77052e-169	2	ARHGDIB
	ARPC5	3.64933e-173	0.609844	0.864	0.562	5.82726e-169	2	ARPC5
	ARPC1B1	4.12673e-172	0.57273	0.879	0.583	6.58956e-168	2	ARPC1B
	RBPJ	7.71254e-172	0.70199	0.648	0.303	1.23154e-167	2	RBPJ
	BLVRB	9.8116e-172	0.975457	0.689	0.35	1.56672e-167	2	BLVRB
	LCP2	1.89146e-171	0.395378	0.237	0.038	3.02028e-167	2	LCP2
	TFRC	3.31865e-171	0.737809	0.312	0.071	5.29921e-167	2	TFRC
	CLEC4A	4.75007e-171	0.29697	0.166	0.016	7.58491e-167	2	CLEC4A
	BMP2K	8.29935e-171	0.425603	0.246	0.042	1.32524e-166	2	BMP2K
	STXBP2	1.92164e-170	0.392707	0.34	0.078	3.06847e-166	2	STXBP2
	SLC31A2	2.99562e-170	0.431005	0.272	0.052	4.7834e-166	2	SLC31A2
	AP2S1	3.58799e-169	0.710996	0.732	0.398	5.7293e-165	2	AP2S1
	PARVG	1.72055e-168	0.365867	0.253	0.044	2.74738e-164	2	PARVG
	TMEM176B1	1.93381e-168	0.645111	0.613	0.242	3.08791e-164	2	TMEM176B
	IQGAP2	6.77968e-168	0.447744	0.291	0.058	1.08258e-163	2	IQGAP2
	CSTA	7.96033e-168	0.427811	0.299	0.063	1.27111e-163	2	CSTA
	CCL4L2	2.73205e-167	1.35707	0.306	0.07	4.36254e-163	2	CCL4L2
	KCNQ1	5.65563e-166	0.30725	0.168	0.017	9.03092e-162	2	KCNQ1
	NEAT11	7.33939e-166	0.559099	0.951	0.755	1.17195e-161	2	NEAT1
	NAIP	6.07272e-164	0.408666	0.227	0.037	9.69691e-160	2	NAIP
	TPM31	1.90012e-163	0.636149	0.778	0.426	3.03411e-159	2	TPM3
	SIRPA	2.18044e-163	0.462852	0.339	0.085	3.48172e-159	2	SIRPA
	PLCB2	3.03573e-163	0.303939	0.172	0.019	4.84746e-159	2	PLCB2
	AP1B1	3.93924e-162	0.473909	0.374	0.102	6.29018e-158	2	AP1B1
	PHACTR1	1.08789e-161	0.706239	0.339	0.086	1.73714e-157	2	PHACTR1
	SLC7A7	2.9346e-161	0.438963	0.283	0.06	4.68597e-157	2	SLC7A7
	RAC11	6.19809e-161	0.504532	0.951	0.742	9.8971e-157	2	RAC1
	CMTM6	8.89516e-160	0.584596	0.67	0.317	1.42038e-155	2	CMTM6
	RASSF2	3.49124e-159	0.379976	0.245	0.044	5.57481e-155	2	RASSF2
	IL13RA1	4.01417e-159	0.578095	0.463	0.162	6.40983e-155	2	IL13RA1
	FAM49A	1.1628e-158	0.423812	0.29	0.063	1.85675e-154	2	FAM49A
	LPAR5	1.44065e-158	0.258999	0.143	0.012	2.30044e-154	2	LPAR5
	HAMP	4.52012e-157	0.556438	0.106	0.004	7.21773e-153	2	HAMP
	RPS6KA1	5.10726e-157	0.336452	0.23	0.038	8.15527e-153	2	RPS6KA1
	PIK3AP1	6.19334e-156	0.299577	0.164	0.018	9.88953e-152	2	PIK3AP1
	GK	8.41836e-156	0.387532	0.23	0.039	1.34424e-151	2	GK
	MEF2C1	1.45768e-155	0.55784	0.747	0.371	2.32763e-151	2	MEF2C
	DSE	1.26737e-154	0.497911	0.376	0.107	2.02373e-150	2	DSE
	IL1RN	4.32489e-154	0.365566	0.132	0.01	6.90598e-150	2	IL1RN
	B3GNT5	1.33649e-153	0.326466	0.193	0.027	2.13411e-149	2	B3GNT5
	AOAH	2.10678e-153	0.341513	0.213	0.033	3.36411e-149	2	AOAH
	STAC3	1.81725e-151	0.251649	0.132	0.01	2.90178e-147	2	STAC3
	NAGA	2.67974e-151	0.445072	0.31	0.076	4.279e-147	2	NAGA
	TREM1	3.79311e-151	0.321306	0.165	0.019	6.05684e-147	2	TREM1
	TRMT1	6.7558e-151	0.497647	0.333	0.087	1.07877e-146	2	TRMT1
	PTGS1	7.64709e-151	0.30391	0.188	0.026	1.22109e-146	2	PTGS1
	PTAFR	1.85e-150	0.430495	0.241	0.046	2.95408e-146	2	PTAFR
	REL	2.66708e-150	0.485484	0.433	0.137	4.2588e-146	2	REL
	S100A111	2.86199e-150	0.55413	0.97	0.793	4.57002e-146	2	S100A11
	SMAP2	4.49482e-150	0.449906	0.356	0.095	7.17733e-146	2	SMAP2
	TUBA1B	5.27369e-150	0.635433	0.955	0.822	8.42103e-146	2	TUBA1B
	TCOF1	6.5624e-150	0.914933	0.45	0.163	1.04788e-145	2	TCOF1
	FGD2	5.19666e-149	0.311199	0.16	0.018	8.29803e-145	2	FGD2
	RIN3	9.3316e-148	0.366236	0.243	0.047	1.49007e-143	2	RIN3
	SIGLEC1	1.58105e-147	0.330234	0.126	0.01	2.52462e-143	2	SIGLEC1
	VAV1	2.64497e-146	0.305283	0.192	0.028	4.22349e-142	2	VAV1
	ACTB	4.17222e-146	0.397303	0.999	0.996	6.6622e-142	2	ACTB
	GLIPR1	1.05154e-145	0.538484	0.568	0.236	1.6791e-141	2	GLIPR1
	ARL4C	3.39928e-145	0.503132	0.24	0.046	5.42797e-141	2	ARL4C
	GPR155	8.24341e-145	0.36486	0.248	0.049	1.31631e-140	2	GPR155
	GPRIN3	1.28421e-144	0.283021	0.172	0.022	2.05063e-140	2	GPRIN3
	HLA-DRB5	1.85868e-144	0.79432	0.369	0.105	2.96795e-140	2	HLA-DRB5
	EFHD2	1.11394e-143	0.455986	0.324	0.085	1.77874e-139	2	EFHD2
	STK17B	1.24091e-143	0.441368	0.504	0.176	1.98149e-139	2	STK17B
	COLEC121	1.26226e-143	0.536806	0.295	0.074	2.01557e-139	2	COLEC12
	ACTR2	1.42257e-143	0.546261	0.675	0.335	2.27157e-139	2	ACTR2
	TNFSF13B1	5.41123e-143	0.480927	0.419	0.133	8.64065e-139	2	TNFSF13B
	CXCL2	2.95115e-141	0.91537	0.328	0.09	4.71239e-137	2	CXCL2
	PLTP1	1.60442e-140	1.01694	0.611	0.294	2.56193e-136	2	PLTP
	ATP6V1B2	2.62072e-140	0.525282	0.472	0.177	4.18476e-136	2	ATP6V1B2
	BTK	2.81116e-140	0.320525	0.224	0.041	4.48887e-136	2	BTK
	CIITA	3.47155e-140	0.263654	0.142	0.015	5.54337e-136	2	CIITA
	MILR1	3.49183e-140	0.363642	0.241	0.049	5.57575e-136	2	MILR1
	ADORA3	5.36812e-140	0.288779	0.126	0.011	8.57181e-136	2	ADORA3
	CD931	8.16855e-140	0.550303	0.438	0.148	1.30435e-135	2	CD93
	YBX11	9.79692e-139	0.449324	0.982	0.858	1.56437e-134	2	YBX1
	CFL1	2.72738e-138	0.457169	0.979	0.904	4.35508e-134	2	CFL1
	GLA	7.33427e-138	0.43993	0.323	0.088	1.17114e-133	2	GLA
	SAMHD11	7.70955e-138	0.440224	0.593	0.254	1.23106e-133	2	SAMHD1
	HACD4	3.13076e-137	0.383264	0.254	0.056	4.9992e-133	2	HACD4
	ADGRE2	5.36571e-137	0.291653	0.155	0.019	8.56797e-133	2	ADGRE2
	SLC43A2	9.2414e-137	0.428579	0.307	0.08	1.47567e-132	2	SLC43A2
	GLUL1	1.23455e-136	0.493257	0.816	0.481	1.97133e-132	2	GLUL
	CCL4	2.38541e-136	1.01178	0.404	0.14	3.80903e-132	2	CCL4
	SH3BGRL3	4.01541e-136	0.491969	0.92	0.728	6.41181e-132	2	SH3BGRL3
	GPAT3	3.6602e-135	0.341786	0.169	0.024	5.8446e-131	2	GPAT3
	IRS2	5.41778e-135	0.447694	0.294	0.076	8.65111e-131	2	IRS2
	EMP3	9.97849e-135	0.683945	0.815	0.507	1.59337e-130	2	EMP3
	CSF3R	3.19626e-134	0.250206	0.137	0.014	5.10378e-130	2	CSF3R
	NPL	9.80924e-134	0.338265	0.176	0.026	1.56634e-129	2	NPL
	DBI	9.52131e-133	0.657458	0.749	0.467	1.52036e-128	2	DBI
	AKR1B1	4.14991e-132	0.551336	0.556	0.251	6.62657e-128	2	AKR1B1
	OSTF1	4.39736e-132	0.46568	0.481	0.183	7.0217e-128	2	OSTF1
	LAMTOR2	5.04698e-132	0.547913	0.596	0.284	8.05902e-128	2	LAMTOR2
	GCA	1.05849e-131	0.454781	0.422	0.146	1.6902e-127	2	GCA
	RHBDF2	3.91164e-130	0.368568	0.255	0.058	6.2461e-126	2	RHBDF2
	LGMN	1.79958e-129	1.06054	0.539	0.266	2.87356e-125	2	LGMN
	CAB39	2.73061e-129	0.419313	0.338	0.099	4.36023e-125	2	CAB39
	SERPINB1	1.1469e-128	0.524099	0.612	0.295	1.83136e-124	2	SERPINB1
	ITGAX	1.57031e-128	0.26785	0.146	0.018	2.50747e-124	2	ITGAX
	SELPLG	7.90374e-128	0.306661	0.198	0.035	1.26207e-123	2	SELPLG
	GNA13	1.47371e-127	0.417314	0.256	0.06	2.35322e-123	2	GNA13
	PAK1	4.19337e-127	0.332903	0.233	0.05	6.69597e-123	2	PAK1
	RNASE2	5.44601e-127	0.251886	0.121	0.011	8.69619e-123	2	RNASE2
	PLAU1	4.34349e-126	0.521795	0.321	0.093	6.93569e-122	2	PLAU
	CD3021	1.55013e-125	0.471578	0.53	0.227	2.47524e-121	2	CD302
	TWF2	1.79476e-125	0.486635	0.461	0.178	2.86588e-121	2	TWF2
	ARPC2	2.29739e-125	0.460144	0.9	0.702	3.66847e-121	2	ARPC2
	TPP1	5.31447e-125	0.509568	0.428	0.158	8.48614e-121	2	TPP1
	PSTPIP1	6.92225e-124	0.269504	0.17	0.026	1.10534e-119	2	PSTPIP1
	INPP5D	1.83658e-123	0.321262	0.281	0.07	2.93265e-119	2	INPP5D
	SNX2	4.60258e-123	0.557905	0.59	0.288	7.3494e-119	2	SNX2
	PMAIP1	7.06712e-123	0.456027	0.259	0.062	1.12848e-118	2	PMAIP1
	C15orf48	1.92847e-122	0.430167	0.136	0.016	3.07938e-118	2	C15orf48
	CARD16	1.10308e-121	0.447817	0.413	0.146	1.76139e-117	2	CARD16
	UBA52	1.22021e-121	0.313054	0.997	0.95	1.94844e-117	2	UBA52
	CASP1	8.15689e-121	0.395062	0.306	0.086	1.30249e-116	2	CASP1
	CTSD	1.86576e-120	0.645921	0.844	0.566	2.97924e-116	2	CTSD
	COLGALT1	2.35223e-120	0.396942	0.284	0.076	3.75604e-116	2	COLGALT1
	SESN1	3.29923e-120	0.425952	0.287	0.079	5.2682e-116	2	SESN1
	CD28	5.36221e-119	0.278078	0.136	0.017	8.56237e-115	2	CD28
	LIPA	8.05958e-119	0.534079	0.547	0.252	1.28695e-114	2	LIPA
	NAMPT2	2.86861e-118	0.627126	0.726	0.411	4.5806e-114	2	NAMPT
	BHLHE41	8.22373e-118	0.3834	0.201	0.04	1.31316e-113	2	BHLHE41
	TSPO	2.7502e-116	0.530346	0.815	0.569	4.39151e-112	2	TSPO
	GAA	3.08695e-116	0.443366	0.405	0.15	4.92924e-112	2	GAA
	SNX6	4.86155e-115	0.554133	0.546	0.265	7.76292e-111	2	SNX6
	NRROS	5.06563e-115	0.268568	0.163	0.026	8.0888e-111	2	NRROS
	IL1R2	5.45987e-115	0.326779	0.104	0.009	8.71832e-111	2	IL1R2
	MARCKS	9.06185e-115	0.523083	0.536	0.245	1.447e-110	2	MARCKS
	C2	1.12704e-113	0.48614	0.247	0.063	1.79966e-109	2	C2
	DOCK2	4.64246e-112	0.26579	0.161	0.026	7.41308e-108	2	DOCK2
	RAP2B	6.95893e-111	0.362797	0.243	0.061	1.1112e-106	2	RAP2B
	GRB2	1.654e-110	0.478179	0.47	0.198	2.64111e-106	2	GRB2
	RGS19	2.16291e-110	0.389228	0.332	0.105	3.45373e-106	2	RGS19
	S100A4	3.20674e-110	0.792793	0.883	0.661	5.12052e-106	2	S100A4
	NCF1	6.55751e-110	0.550794	0.297	0.087	1.0471e-105	2	NCF1
	CMTM3	7.20603e-110	0.472604	0.453	0.185	1.15066e-105	2	CMTM3
	TMEM70	1.44473e-109	0.578277	0.421	0.173	2.30694e-105	2	TMEM70
	CCL18	7.85802e-109	1.86991	0.153	0.026	1.25477e-104	2	CCL18
	MCOLN1	3.51384e-108	0.429106	0.293	0.089	5.6109e-104	2	MCOLN1
	SDCBP1	5.6598e-108	0.488741	0.847	0.585	9.03757e-104	2	SDCBP
	STMN1	1.38581e-107	0.432291	0.449	0.183	2.21287e-103	2	STMN1
	CREG1	5.36064e-107	0.541687	0.541	0.264	8.55987e-103	2	CREG1
	ZEB2	8.32443e-107	0.405566	0.423	0.162	1.32924e-102	2	ZEB2
	BRI3	2.55869e-106	0.569013	0.538	0.266	4.08572e-102	2	BRI3
	LITAF	9.80811e-106	0.524431	0.735	0.451	1.56616e-101	2	LITAF
	LTC4S	1.10392e-105	0.458886	0.352	0.125	1.76275e-101	2	LTC4S
	LILRB1	1.86986e-105	0.260834	0.138	0.02	2.98579e-101	2	LILRB1
	SERPINB9	8.03189e-105	0.3967	0.31	0.097	1.28253e-100	2	SERPINB9
	RPS241	8.173e-105	0.296624	0.997	0.969	1.30506e-100	2	RPS24
	PDXK	1.13169e-104	0.427597	0.326	0.11	1.80707e-100	2	PDXK
	SH3BP2	5.7788e-104	0.315609	0.227	0.055	9.22759e-100	2	SH3BP2
	HNMT1	1.47629e-103	0.486436	0.461	0.198	2.35734e-99	2	HNMT
	IFNGR1	2.39806e-103	0.556697	0.609	0.331	3.82923e-99	2	IFNGR1
	FUOM	2.805e-103	0.436514	0.295	0.094	4.47902e-99	2	FUOM
	NABP1	8.30381e-103	0.364929	0.416	0.158	1.32595e-98	2	NABP1
	PLEKHB2	1.01932e-102	0.379322	0.357	0.126	1.62766e-98	2	PLEKHB2
	CD84	1.09542e-102	0.260594	0.166	0.03	1.74917e-98	2	CD84
	BST2	1.65921e-102	0.419924	0.703	0.367	2.64943e-98	2	BST2
	ADAM9	2.29517e-102	0.430504	0.366	0.137	3.66493e-98	2	ADAM9
	CIDEB	2.89633e-102	0.274327	0.175	0.035	4.62486e-98	2	CIDEB
	PREX1	7.04413e-102	0.302389	0.207	0.048	1.12481e-97	2	PREX1
	VEGFA	1.3476e-101	0.353094	0.178	0.036	2.15184e-97	2	VEGFA
	NAGK	2.3153e-101	0.444843	0.461	0.203	3.69707e-97	2	NAGK
	PDE4A	6.86451e-101	0.300103	0.206	0.048	1.09613e-96	2	PDE4A
	ASAH1	1.70813e-100	0.502732	0.683	0.389	2.72755e-96	2	ASAH1
	OSM	3.36461e-100	0.286459	0.137	0.021	5.37261e-96	2	OSM
	ATP6V0D1	5.01744e-100	0.440286	0.497	0.233	8.01185e-96	2	ATP6V0D1
	HLA-DOA	4.74303e-99	0.30761	0.207	0.049	7.57366e-95	2	HLA-DOA
	LYL1	6.5725e-99	0.352804	0.265	0.077	1.0495e-94	2	LYL1
	FOS1	5.17801e-98	0.36913	0.91	0.682	8.26825e-94	2	FOS
	CREBL2	1.38222e-97	0.373728	0.301	0.098	2.20713e-93	2	CREBL2
	FGD4	1.55374e-97	0.28415	0.203	0.048	2.48101e-93	2	FGD4
	POU2F2	2.80381e-97	0.298263	0.213	0.052	4.47713e-93	2	POU2F2
	WIPF1	3.31785e-97	0.319448	0.378	0.138	5.29795e-93	2	WIPF1
	MCL11	1.14345e-96	0.50576	0.772	0.524	1.82587e-92	2	MCL1
	MXD1	1.22351e-96	0.295864	0.169	0.034	1.9537e-92	2	MXD1
	EIF4EBP1	1.54842e-95	0.386424	0.327	0.117	2.47252e-91	2	EIF4EBP1
	DUSP10	4.32201e-95	0.257694	0.156	0.029	6.90139e-91	2	DUSP10
	SCO2	5.41399e-95	0.411453	0.278	0.089	8.64506e-91	2	SCO2
	CAPZB	7.91695e-95	0.452779	0.829	0.604	1.26418e-90	2	CAPZB
	PLEKHO1	8.65341e-95	0.393263	0.348	0.129	1.38178e-90	2	PLEKHO1
	FUCA1	1.76934e-93	0.469257	0.339	0.13	2.82529e-89	2	FUCA1
	SNX10	1.97713e-93	0.256466	0.191	0.043	3.15708e-89	2	SNX10
	CDC42	3.5119e-93	0.453333	0.864	0.658	5.60781e-89	2	CDC42
	SLC8A1	8.49104e-93	0.291192	0.187	0.043	1.35585e-88	2	SLC8A1
	FXYD51	2.35189e-92	0.394447	0.793	0.496	3.75549e-88	2	FXYD5
	PGLS	2.38808e-92	0.4229	0.532	0.268	3.81329e-88	2	PGLS
	CAP1	2.75783e-92	0.45234	0.793	0.56	4.4037e-88	2	CAP1
	QKI	7.93748e-92	0.392547	0.355	0.136	1.26746e-87	2	QKI
	CCDC88A	2.69265e-91	0.352144	0.292	0.098	4.29963e-87	2	CCDC88A
	BCL2A1	7.07202e-91	0.349665	0.191	0.045	1.12926e-86	2	BCL2A1
	PYGL	2.47351e-89	0.342248	0.249	0.076	3.9497e-85	2	PYGL
	CHMP1B	1.18863e-88	0.613726	0.452	0.216	1.898e-84	2	CHMP1B
	SMS	1.47604e-88	0.399826	0.463	0.212	2.35694e-84	2	SMS
	MFSD12	1.65556e-88	0.260488	0.166	0.036	2.64359e-84	2	MFSD12
	DOK1	2.4181e-88	0.268572	0.201	0.051	3.86122e-84	2	DOK1
	CPM	3.61583e-87	0.300204	0.223	0.061	5.77376e-83	2	CPM
	VMA21	1.05139e-86	0.359811	0.3	0.105	1.67886e-82	2	VMA21
	SYNGR21	1.24008e-86	0.421281	0.605	0.326	1.98016e-82	2	SYNGR2
	DUSP61	2.32106e-86	0.448591	0.389	0.163	3.70627e-82	2	DUSP6
	MGAT4A	6.47193e-86	0.315521	0.253	0.078	1.03344e-81	2	MGAT4A
	GNG2	7.63943e-86	0.257462	0.196	0.048	1.21986e-81	2	GNG2
	CELF2	1.26874e-85	0.379895	0.433	0.192	2.02593e-81	2	CELF2
	SCAMP2	1.39979e-85	0.398596	0.438	0.202	2.23519e-81	2	SCAMP2
	CMTM7	1.61591e-85	0.296267	0.308	0.107	2.58028e-81	2	CMTM7
	NUDT1	1.62924e-85	0.320962	0.256	0.08	2.60157e-81	2	NUDT1
	YWHAH	3.97298e-85	0.612666	0.68	0.454	6.34406e-81	2	YWHAH
	IDH1	6.96435e-85	0.343421	0.248	0.078	1.11207e-80	2	IDH1
	MPP1	1.20766e-84	0.342028	0.248	0.078	1.92839e-80	2	MPP1
	PTPN18	4.0608e-84	0.355307	0.323	0.121	6.48428e-80	2	PTPN18
	LAP31	1.26758e-83	0.466648	0.537	0.284	2.02408e-79	2	LAP3
	SATB1	2.45577e-83	0.292719	0.204	0.055	3.92138e-79	2	SATB1
	PDCL3	6.56258e-83	0.509488	0.352	0.147	1.04791e-78	2	PDCL3
	SLC1A3	3.13127e-82	0.285879	0.132	0.025	5.00001e-78	2	SLC1A3
	REEP4	4.11702e-82	0.278301	0.233	0.069	6.57405e-78	2	REEP4
	FES1	6.60479e-82	0.318211	0.264	0.087	1.05465e-77	2	FES
	PLSCR11	7.21145e-82	0.467037	0.579	0.325	1.15152e-77	2	PLSCR1
	CLTC	1.19632e-81	0.450386	0.37	0.16	1.91028e-77	2	CLTC
	ZFP36L1	3.25875e-81	0.468087	0.814	0.592	5.20357e-77	2	ZFP36L1
	PID11	3.68748e-80	0.379709	0.277	0.099	5.88816e-76	2	PID1
	MOB1A	4.9896e-79	0.371064	0.477	0.233	7.9674e-75	2	MOB1A
	SPRED1	6.78307e-79	0.318998	0.217	0.064	1.08312e-74	2	SPRED1
	MKNK1	1.82745e-78	0.374045	0.274	0.098	2.91807e-74	2	MKNK1
	CEBPB1	2.35277e-78	0.426829	0.751	0.49	3.7569e-74	2	CEBPB
	DRAM2	2.46638e-78	0.363507	0.497	0.248	3.93831e-74	2	DRAM2
	OPN3	3.03024e-78	0.280737	0.156	0.035	4.83869e-74	2	OPN3
	PLXDC2	3.14257e-78	0.355629	0.365	0.153	5.01806e-74	2	PLXDC2
	TMEM37	3.84564e-78	0.326702	0.169	0.042	6.14071e-74	2	TMEM37
	PLBD11	5.80062e-78	0.312824	0.284	0.102	9.26243e-74	2	PLBD1
	TGOLN2	9.76259e-78	0.387127	0.435	0.207	1.55889e-73	2	TGOLN2
	RCSD1	1.69987e-77	0.265111	0.322	0.119	2.71435e-73	2	RCSD1
	GLRX1	1.58404e-76	0.398675	0.458	0.226	2.5294e-72	2	GLRX
	COX4I1	1.63591e-76	0.312895	0.953	0.84	2.61222e-72	2	COX4I1
	TGFB1	1.72661e-76	0.316939	0.382	0.163	2.75705e-72	2	TGFB1
	CCL13	2.53488e-76	0.881869	0.152	0.035	4.0477e-72	2	CCL13
	PFKFB3	6.7561e-76	0.358045	0.273	0.097	1.07881e-71	2	PFKFB3
	CAPZA2	3.45188e-75	0.389594	0.774	0.539	5.51196e-71	2	CAPZA2
	CSK	3.88254e-75	0.261215	0.227	0.07	6.19964e-71	2	CSK
	VOPP1	1.08984e-74	0.35527	0.374	0.163	1.74025e-70	2	VOPP1
	FRMD4A	4.10119e-74	0.308001	0.225	0.071	6.54878e-70	2	FRMD4A
	RNF166	6.42294e-74	0.251563	0.303	0.112	1.02561e-69	2	RNF166
	HHEX1	1.97081e-73	0.257183	0.232	0.074	3.14698e-69	2	HHEX
	TAOK3	6.69371e-73	0.326755	0.362	0.153	1.06885e-68	2	TAOK3
	CAPZA1	9.30269e-73	0.406644	0.59	0.347	1.48545e-68	2	CAPZA1
	CYFIP1	1.05083e-72	0.380177	0.35	0.154	1.67796e-68	2	CYFIP1
	EPSTI1	1.28542e-72	0.251027	0.166	0.043	2.05256e-68	2	EPSTI1
	CEP170	1.67504e-72	0.27791	0.207	0.062	2.67471e-68	2	CEP170
	BLVRA	2.68472e-72	0.453887	0.394	0.191	4.28697e-68	2	BLVRA
	USF2	3.88975e-72	0.315324	0.334	0.138	6.21116e-68	2	USF2
	RAB5C	5.28859e-72	0.397698	0.69	0.457	8.44482e-68	2	RAB5C
	TMEM176A1	5.64411e-72	0.281965	0.471	0.22	9.01251e-68	2	TMEM176A
	ITM2B1	1.15672e-71	0.315075	0.982	0.927	1.84704e-67	2	ITM2B
	RNF13	5.02037e-71	0.383146	0.57	0.324	8.01652e-67	2	RNF13
	DAZAP2	1.65221e-70	0.383078	0.645	0.402	2.63825e-66	2	DAZAP2
	PEPD	3.81855e-70	0.477106	0.455	0.241	6.09747e-66	2	PEPD
	HSD17B11	3.9133e-70	0.39319	0.586	0.35	6.24875e-66	2	HSD17B11
	MX2	7.0136e-70	0.262064	0.192	0.056	1.11993e-65	2	MX2
	NUDT3	7.39185e-70	0.34555	0.323	0.136	1.18033e-65	2	NUDT3
	FOXN3	1.65281e-69	0.309386	0.32	0.132	2.6392e-65	2	FOXN3
	IQGAP1	7.3451e-69	0.391178	0.454	0.232	1.17287e-64	2	IQGAP1
	CHCHD10	1.516e-68	0.31396	0.585	0.315	2.42075e-64	2	CHCHD10
	MAPKAPK3	1.90099e-68	0.270369	0.231	0.078	3.03551e-64	2	MAPKAPK3
	NCOA4	5.46307e-68	0.349176	0.474	0.247	8.72343e-64	2	NCOA4
	ETS21	1.09298e-67	0.308614	0.561	0.304	1.74526e-63	2	ETS2
	PRR13	3.21457e-67	0.359178	0.653	0.417	5.13302e-63	2	PRR13
	IL2RA	8.01541e-67	0.293694	0.123	0.026	1.2799e-62	2	IL2RA
	COMMD9	1.83897e-66	0.28328	0.264	0.099	2.93647e-62	2	COMMD9
	MAP3K8	2.23719e-66	0.355226	0.336	0.145	3.57235e-62	2	MAP3K8
	OAS1	6.59995e-66	0.277491	0.164	0.045	1.05388e-61	2	OAS1
	BLOC1S1	1.0729e-65	0.413091	0.638	0.415	1.7132e-61	2	BLOC1S1
	CACUL1	1.40459e-65	0.330163	0.301	0.124	2.24285e-61	2	CACUL1
	ANXA5	1.44826e-65	0.341722	0.837	0.624	2.31258e-61	2	ANXA5
	TBC1D14	1.76713e-65	0.264213	0.162	0.044	2.82175e-61	2	TBC1D14
	ABRACL	2.82292e-65	0.306269	0.305	0.124	4.50763e-61	2	ABRACL
	PGD	3.00102e-65	0.276966	0.25	0.092	4.79203e-61	2	PGD
	PARVB1	4.89891e-65	0.333461	0.304	0.127	7.82257e-61	2	PARVB
	CH25H	1.35476e-64	0.288375	0.14	0.034	2.16327e-60	2	CH25H
	AGFG1	4.3326e-64	0.299009	0.162	0.045	6.9183e-60	2	AGFG1
	ADIPOR1	5.06284e-64	0.349607	0.432	0.222	8.08434e-60	2	ADIPOR1
	PPP1CA	4.07527e-63	0.315467	0.618	0.376	6.5074e-59	2	PPP1CA
	STX7	7.35177e-63	0.30892	0.381	0.18	1.17393e-58	2	STX7
	RHOA	2.51144e-62	0.311988	0.897	0.739	4.01027e-58	2	RHOA
	LAMTOR4	2.9727e-62	0.370808	0.744	0.534	4.74681e-58	2	LAMTOR4
	GPR137B	4.07085e-62	0.285495	0.236	0.086	6.50034e-58	2	GPR137B
	KIAA0930	4.91396e-62	0.271977	0.205	0.069	7.8466e-58	2	KIAA0930
	ACP5	5.49613e-62	0.327408	0.167	0.048	8.77621e-58	2	ACP5
	PABPC1	6.18266e-62	0.319547	0.897	0.775	9.87247e-58	2	PABPC1
	SLC9A9	1.20027e-61	0.251231	0.146	0.038	1.9166e-57	2	SLC9A9
	LRRFIP11	1.73396e-61	0.35223	0.568	0.334	2.76879e-57	2	LRRFIP1
	HEXB1	1.79407e-61	0.358358	0.597	0.368	2.86477e-57	2	HEXB
	ATP2B1	2.41958e-61	0.344609	0.367	0.174	3.86359e-57	2	ATP2B1
	TFPT	4.95941e-61	0.266123	0.211	0.072	7.91919e-57	2	TFPT
	MERTK	2.34596e-60	0.259852	0.133	0.034	3.74604e-56	2	MERTK
	KLF6	2.64474e-60	0.352818	0.673	0.444	4.22312e-56	2	KLF6
	TALDO1	3.83313e-60	0.399006	0.58	0.368	6.12075e-56	2	TALDO1
	BAX	4.1541e-60	0.327527	0.533	0.307	6.63327e-56	2	BAX
	ATP1B3	1.00464e-59	0.461379	0.596	0.386	1.60422e-55	2	ATP1B3
	PGK1	1.24446e-59	0.365492	0.755	0.575	1.98716e-55	2	PGK1
	ATP6V1F	1.43953e-59	0.369736	0.648	0.424	2.29864e-55	2	ATP6V1F
	AKAP13	8.36817e-59	0.319664	0.479	0.258	1.33623e-54	2	AKAP13
	MAN1A11	1.06921e-58	0.375878	0.279	0.119	1.70731e-54	2	MAN1A1
	MAMDC2	4.99472e-58	0.414117	0.201	0.071	7.97556e-54	2	MAMDC2
	COX6B1	5.10884e-58	0.338037	0.875	0.703	8.1578e-54	2	COX6B1
	AP2A2	1.49255e-57	0.354261	0.288	0.127	2.3833e-53	2	AP2A2
	PLD31	4.21438e-57	0.4617	0.639	0.434	6.72952e-53	2	PLD3
	SH3KBP1	7.89097e-57	0.281806	0.386	0.188	1.26003e-52	2	SH3KBP1
	ANP32A	1.08769e-56	0.311881	0.44	0.235	1.73682e-52	2	ANP32A
	LYPLA1	5.95066e-56	0.309354	0.393	0.198	9.50201e-52	2	LYPLA1
	IDH2	8.05727e-56	0.289128	0.365	0.176	1.28658e-51	2	IDH2
	ITPR2	1.03417e-55	0.266107	0.191	0.065	1.65136e-51	2	ITPR2
	KCNMA1	3.47508e-55	0.259333	0.155	0.047	5.54901e-51	2	KCNMA1
	MAP2K1	5.16792e-55	0.300435	0.339	0.161	8.25213e-51	2	MAP2K1
	RAP1A	6.65922e-55	0.314039	0.613	0.392	1.06334e-50	2	RAP1A
	SH3BGRL	1.26066e-54	0.263082	0.802	0.576	2.01302e-50	2	SH3BGRL
	ATP6V0E1	2.86151e-54	0.330265	0.812	0.633	4.56925e-50	2	ATP6V0E1
	ATG3	3.17828e-54	0.30072	0.415	0.22	5.07508e-50	2	ATG3
	ATP6AP1	4.14843e-54	0.327425	0.466	0.263	6.62421e-50	2	ATP6AP1
	POMP1	9.34888e-54	0.341652	0.789	0.613	1.49283e-49	2	POMP
	CISD2	2.84511e-53	0.316001	0.342	0.169	4.54306e-49	2	CISD2
	FSCN11	3.23708e-53	0.299305	0.236	0.095	5.16896e-49	2	FSCN1
	MRPL14	2.68816e-51	0.337783	0.359	0.185	4.29246e-47	2	MRPL14
	KLF42	5.89685e-51	0.313829	0.491	0.274	9.41609e-47	2	KLF4
	IFI27L2	7.83468e-51	0.330388	0.515	0.305	1.25104e-46	2	IFI27L2
	COMT	2.37028e-50	0.29594	0.593	0.378	3.78486e-46	2	COMT
	NFKBIZ	3.84414e-50	0.360028	0.364	0.187	6.13833e-46	2	NFKBIZ
	NFKBIA	4.88607e-50	0.660876	0.713	0.6	7.80208e-46	2	NFKBIA
	PLXND11	7.14845e-50	0.333769	0.254	0.111	1.14146e-45	2	PLXND1
	SERF2	4.65332e-49	0.292584	0.989	0.945	7.43043e-45	2	SERF2
	CNDP2	8.57096e-49	0.2762	0.332	0.165	1.36861e-44	2	CNDP2
	CD58	9.37216e-49	0.271387	0.336	0.166	1.49655e-44	2	CD58
	ARPC4	1.73335e-48	0.330085	0.606	0.407	2.76782e-44	2	ARPC4
	UQCR10	1.87653e-48	0.313021	0.702	0.511	2.99645e-44	2	UQCR10
	AGPAT2	4.31082e-48	0.323259	0.311	0.153	6.88352e-44	2	AGPAT2
	IVNS1ABP	5.31535e-48	0.262874	0.279	0.126	8.48755e-44	2	IVNS1ABP
	VPS35	5.58032e-48	0.28463	0.411	0.225	8.91066e-44	2	VPS35
	APMAP	5.95423e-48	0.281729	0.403	0.218	9.50772e-44	2	APMAP
	RAB321	2.46198e-47	0.258151	0.325	0.16	3.93129e-43	2	RAB32
	SDCCAG8	1.01799e-46	0.268719	0.279	0.129	1.62552e-42	2	SDCCAG8
	COX8A	1.78215e-46	0.311322	0.78	0.585	2.84574e-42	2	COX8A
	COX7B	1.85112e-46	0.309919	0.762	0.571	2.95587e-42	2	COX7B
	USP531	2.37306e-46	0.34151	0.271	0.126	3.7893e-42	2	USP53
	CLTA	6.0008e-46	0.344309	0.692	0.493	9.58207e-42	2	CLTA
	LSM4	9.06257e-46	0.287844	0.43	0.247	1.44711e-41	2	LSM4
	RILPL2	1.16431e-45	0.345916	0.383	0.211	1.85916e-41	2	RILPL2
	PPIA	1.31285e-45	0.276794	0.921	0.803	2.09635e-41	2	PPIA
	SLC25A5	1.93371e-44	0.295332	0.683	0.498	3.08774e-40	2	SLC25A5
	CTSL1	2.20157e-44	0.580788	0.542	0.372	3.51547e-40	2	CTSL
	AKR1A1	2.23507e-44	0.311191	0.487	0.306	3.56895e-40	2	AKR1A1
	BIN1	2.77181e-44	0.27755	0.289	0.138	4.42603e-40	2	BIN1
	APLP2	2.96806e-44	0.263278	0.713	0.495	4.7394e-40	2	APLP2
	UQCR11	7.95684e-44	0.29843	0.884	0.733	1.27055e-39	2	UQCR11
	IFNGR2	1.67915e-43	0.262332	0.382	0.211	2.68127e-39	2	IFNGR2
	GABARAP	1.85023e-43	0.300688	0.352	0.189	2.95445e-39	2	GABARAP
	INSIG1	1.96091e-43	0.29055	0.241	0.107	3.13118e-39	2	INSIG1
	SRGAP2B	2.39522e-43	0.271312	0.228	0.098	3.82469e-39	2	SRGAP2B
	SEC11A1	3.33919e-43	0.313548	0.662	0.484	5.33201e-39	2	SEC11A
	LSP1	6.19891e-42	0.409492	0.421	0.251	9.89843e-38	2	LSP1
	MGAT1	1.23769e-41	0.324398	0.552	0.363	1.97634e-37	2	MGAT1
	TKT	1.45023e-41	0.272764	0.487	0.303	2.31572e-37	2	TKT
	SPG21	1.92925e-41	0.269466	0.375	0.211	3.08062e-37	2	SPG21
	SFT2D1	2.13778e-41	0.255618	0.494	0.304	3.41361e-37	2	SFT2D1
	LAMTOR1	2.9264e-41	0.270629	0.638	0.443	4.67287e-37	2	LAMTOR1
	GSTO1	3.03411e-40	0.334089	0.622	0.439	4.84487e-36	2	GSTO1
	PRDX3	8.2196e-40	0.286068	0.519	0.334	1.31251e-35	2	PRDX3
	GLIPR2	8.53522e-40	0.262523	0.31	0.158	1.3629e-35	2	GLIPR2
	GNS	2.48639e-38	0.259244	0.236	0.112	3.97026e-34	2	GNS
	CRYL1	3.24406e-37	0.259542	0.294	0.157	5.18012e-33	2	CRYL1
	IFIT3	4.98439e-37	0.474879	0.176	0.074	7.95908e-33	2	IFIT3
	NDUFB2	1.04552e-36	0.28959	0.73	0.562	1.66948e-32	2	NDUFB2
	SERPINB6	4.4452e-36	0.251867	0.545	0.362	7.09809e-32	2	SERPINB6
	NR4A2	5.99758e-36	0.281924	0.426	0.255	9.57694e-32	2	NR4A2
	RIN2	2.26343e-35	0.266276	0.236	0.115	3.61425e-31	2	RIN2
	C1orf54	3.42969e-35	0.296396	0.342	0.197	5.47653e-31	2	C1orf54
	C6orf62	9.07109e-35	0.257259	0.462	0.291	1.44847e-30	2	C6orf62
	PSMB3	9.26163e-35	0.268199	0.693	0.523	1.4789e-30	2	PSMB3
	NOP101	1.14855e-34	0.253057	0.672	0.489	1.834e-30	2	NOP10
	TMEM219	1.52478e-34	0.256061	0.583	0.409	2.43478e-30	2	TMEM219
	GRINA	1.93797e-34	0.25904	0.384	0.23	3.09455e-30	2	GRINA
	HSP90AA1	2.58586e-34	0.253705	0.904	0.783	4.1291e-30	2	HSP90AA1
	HSBP1	3.16084e-34	0.28386	0.609	0.432	5.04722e-30	2	HSBP1
	B4GALT11	4.10028e-33	0.300455	0.352	0.204	6.54732e-29	2	B4GALT1
	GYPC	1.09084e-32	0.318712	0.548	0.393	1.74186e-28	2	GYPC
	VPS29	1.41811e-32	0.261884	0.566	0.402	2.26443e-28	2	VPS29
	CD55	1.49854e-32	0.280117	0.474	0.307	2.39287e-28	2	CD55
	PPP1R15A	2.01569e-29	0.510417	0.554	0.437	3.21865e-25	2	PPP1R15A
	CCL8	3.2309e-29	0.33569	0.108	0.038	5.1591e-25	2	CCL8
	CSTB	1.66926e-27	0.315698	0.693	0.542	2.66547e-23	2	CSTB
	PSMC4	8.78716e-26	0.266387	0.397	0.266	1.40313e-21	2	PSMC4
	PKM	1.18332e-24	0.258906	0.742	0.613	1.88953e-20	2	PKM
	HLA-DQA2	1.54364e-24	0.254877	0.101	0.038	2.46488e-20	2	HLA-DQA2
	JUND1	5.44819e-24	0.29311	0.401	0.273	8.69967e-20	2	JUND
	SPP1	7.96214e-23	0.987437	0.151	0.074	1.2714e-18	2	SPP1
	GADD45B	3.51002e-21	0.262882	0.749	0.682	5.6048e-17	2	GADD45B
	AREG	5.91854e-20	0.622924	0.182	0.1	9.45072e-16	2	AREG
	SLC40A1	3.70745e-17	0.296931	0.268	0.179	5.92006e-13	2	SLC40A1
	S100A102	1.50006e-15	0.279214	0.8	0.7	2.39529e-11	2	S100A10
	TAGLN21	3.03558e-12	0.281604	0.789	0.682	4.84721e-08	2	TAGLN2
Fibromyocyte	BGN	0	2.34802	0.982	0.354	0	3	BGN
	FN1	0	2.12099	0.876	0.265	0	3	FN1
	IGFBP2	0	2.05071	0.702	0.179	0	3	IGFBP2
	AEBP11	0	1.89624	0.919	0.326	0	3	AEBP1
	MFGE8	0	1.84663	0.945	0.4	0	3	MFGE8
	DKK3	0	1.77211	0.871	0.168	0	3	DKK3
	VCAN	0	1.75645	0.84	0.188	0	3	VCAN
	TNFRSF11B	0	1.75089	0.436	0.036	0	3	TNFRSF11B
	MGP1	0	1.7161	0.997	0.784	0	3	MGP
	PRELP1	0	1.63922	0.911	0.314	0	3	PRELP
	OGN1	0	1.56867	0.793	0.17	0	3	OGN
	LTBP1	0	1.56112	0.804	0.154	0	3	LTBP1
	ASPN	0	1.54832	0.638	0.098	0	3	ASPN
	LTBP2	0	1.46239	0.662	0.062	0	3	LTBP2
	SPARC	0	1.41334	0.911	0.436	0	3	SPARC
	FMOD	0	1.40525	0.711	0.139	0	3	FMOD
	COL8A1	0	1.38762	0.63	0.075	0	3	COL8A1
	SFRP41	0	1.31324	0.517	0.075	0	3	SFRP4
	IGFBP71	0	1.25695	0.997	0.761	0	3	IGFBP7
	EFEMP11	0	1.21677	0.857	0.283	0	3	EFEMP1
	FHL11	0	1.18386	0.888	0.375	0	3	FHL1
	MYH10	0	1.14972	0.609	0.11	0	3	MYH10
	SGCA	0	1.06805	0.59	0.1	0	3	SGCA
	EDIL3	0	1.03882	0.553	0.068	0	3	EDIL3
	PDLIM3	0	1.03515	0.783	0.227	0	3	PDLIM3
	SLC14A1	0	0.980515	0.368	0.021	0	3	SLC14A1
	SUGCT	0	0.863519	0.401	0.038	0	3	SUGCT
[truncated: 7,557 more rows]
