# Supplementary material for: Uncovering emergent phenotypes in endothelial cells by clustering of surrogates of cardiovascular risk factors
Source: Sci Rep. 2022 Jan 25;12:1372. doi: 10.1038/s41598-022-05404-7 (PMC8789842; doi:10.1038/s41598-022-05404-7)
Supplement: Supplementary file 3 — Supplementary Information 3. [file 41598_2022_5404_MOESM3_ESM.xlsx]

## Sheet: EC_DEGs_EC_2_vs_1
	p_val	avg_logFC	pct,1	pct,2	p_val_adj
GJA5	9.8207e-139	1.32814	0.417	0.001	1.56817e-134
GJA4	1.80987e-129	1.63802	0.49	0.02	2.89e-125
IGFBP3	1.44959e-124	2.12619	0.514	0.03	2.31471e-120
SEMA3G	9.55498e-120	1.11289	0.381	0.003	1.52574e-115
ACKR1	1.87216e-109	-2.8228	0.13	0.913	2.98947e-105
FBLN5	7.23633e-104	1.02828	0.417	0.02	1.1555e-99
TMEM100	1.06658e-101	1.70972	0.368	0.011	1.70311e-97
RHOB	1.39096e-98	1.76409	0.721	0.178	2.22109e-94
FN1	1.12151e-94	1.40771	0.538	0.068	1.79083e-90
HEY1	2.23382e-94	1.29717	0.368	0.015	3.56697e-90
SERPINE2	2.47748e-85	1.08321	0.316	0.01	3.95603e-81
PLVAP	8.50675e-79	-1.22244	0.49	0.973	1.35836e-74
AQP1	1.21291e-78	-1.16645	0.547	0.964	1.93678e-74
IGFBP4	8.76011e-78	-0.996242	0.822	0.992	1.39881e-73
CP	1.33744e-72	1.05301	0.287	0.012	2.13562e-68
CD74	4.23932e-69	-0.712214	0.939	1	6.76935e-65
HLA-DRA	2.37001e-68	-0.847029	0.818	0.997	3.78443e-64
RPS18	6.81164e-68	-0.546344	0.992	1	1.08768e-63
FBLIM1	1.44246e-67	0.786644	0.312	0.022	2.30331e-63
EDN1	3.6637e-67	1.97814	0.296	0.018	5.85019e-63
RPS6	9.63788e-66	-0.518872	0.992	0.999	1.53898e-61
RPS2	1.03694e-65	-0.545605	0.988	1	1.65578e-61
PPP1R14A	9.1323e-64	1.11403	0.449	0.073	1.45825e-59
HLA-DPA1	3.66865e-61	-0.894095	0.729	0.961	5.8581e-57
PLPP1	2.31929e-60	1.21662	0.704	0.262	3.70344e-56
ANXA3	2.34785e-60	0.86104	0.393	0.054	3.74904e-56
HLA-DQA1	5.47835e-60	-1.34471	0.146	0.718	8.74783e-56
HLA-DPB1	6.57194e-60	-0.952381	0.619	0.939	1.04941e-55
PODXL	5.48656e-59	1.10746	0.587	0.155	8.76094e-55
IL32	2.17959e-58	1.12295	0.623	0.173	3.48037e-54
RPL32	8.20243e-58	-0.445104	0.992	0.999	1.30976e-53
RPL26	2.8003e-57	-0.44586	0.996	0.999	4.47151e-53
ADAMTS4	1.47931e-56	-1.3265	0.198	0.757	2.36217e-52
GLIPR2	8.03343e-56	0.455088	0.215	0.008	1.28278e-51
ADIRF	1.26415e-55	-0.92232	0.854	0.971	2.0186e-51
SRGN	3.10958e-55	1.33956	0.846	0.619	4.96538e-51
LTBP4	5.06404e-55	0.876405	0.518	0.126	8.08627e-51
RPL12	6.15156e-55	-0.510875	0.98	0.999	9.82282e-51
TM4SF1	5.71774e-54	1.34808	0.883	0.695	9.13009e-50
RPL34	6.45781e-54	-0.389648	1	1	1.03118e-49
PCSK5	5.34005e-53	0.670604	0.219	0.01	8.52699e-49
C19orf33	1.42685e-52	0.584463	0.194	0.006	2.27839e-48
RPS15A	9.95679e-52	-0.43102	0.988	0.999	1.5899e-47
MARCKSL1	1.11585e-51	-1.15098	0.413	0.86	1.78178e-47
KCNJ2	2.73517e-50	0.681735	0.211	0.01	4.36753e-46
SGCE	3.46363e-49	0.538224	0.235	0.017	5.53073e-45
TSPAN2	6.53776e-49	0.648958	0.283	0.031	1.04395e-44
EMP3	1.22705e-48	1.14023	0.514	0.144	1.95936e-44
LGALS1	2.86245e-47	1.15598	0.749	0.42	4.57076e-43
RPS23	2.97331e-47	-0.396117	0.996	1	4.74778e-43
S100A6	3.22821e-47	0.752555	0.988	0.976	5.15481e-43
HLA-DRB1	8.89601e-47	-0.62463	0.883	0.999	1.42052e-42
PLLP	1.45025e-45	0.558206	0.235	0.02	2.31575e-41
SLC9A3R2	1.56178e-45	1.24048	0.883	0.641	2.49386e-41
RAMP3	3.03564e-45	-0.90749	0.462	0.866	4.84732e-41
ARID5B	3.88673e-45	1.00083	0.49	0.14	6.20633e-41
PRCP	2.14657e-44	-0.921908	0.263	0.737	3.42765e-40
MAP1B	1.18168e-43	0.678358	0.287	0.039	1.88691e-39
SPRY1	9.60364e-43	-1.04607	0.409	0.826	1.53351e-38
RPS3A	2.45745e-42	-0.419331	0.988	0.999	3.92405e-38
ARL15	2.68995e-42	0.820007	0.316	0.053	4.29532e-38
NOSTRIN	3.87857e-42	-1.01089	0.069	0.565	6.19329e-38
RASA4	1.38896e-41	-1.05728	0.036	0.529	2.21789e-37
RPL10	2.64697e-41	-0.344089	0.996	1	4.22668e-37
RPL7	8.53594e-41	-0.41017	0.988	0.998	1.36302e-36
TPT1	1.9786e-40	-0.426093	0.968	0.998	3.15943e-36
RPS24	3.73133e-40	-0.379603	0.984	0.997	5.95819e-36
RPS12	8.63075e-40	-0.36812	0.98	1	1.37816e-35
HES4	1.46185e-39	0.621069	0.275	0.039	2.33429e-35
SRP14	2.11621e-39	0.85376	0.964	0.955	3.37916e-35
HLA-DQB1	2.82148e-39	-0.802265	0.393	0.81	4.50534e-35
RPS8	3.73318e-39	-0.356559	0.984	0.999	5.96115e-35
RPL10A	9.48734e-39	-0.384444	0.98	0.997	1.51494e-34
SYT1	2.31956e-38	0.379622	0.134	0.003	3.70387e-34
SULF1	2.27514e-37	0.727627	0.255	0.036	3.63295e-33
CAV1	5.31307e-37	0.870046	0.895	0.766	8.48391e-33
POSTN	1.47186e-36	-1.18191	0.13	0.581	2.35027e-32
RPS3	2.36338e-36	-0.367667	0.992	0.999	3.77384e-32
SSTR1	3.7542e-36	0.384339	0.113	0.001	5.99471e-32
MECOM	2.1951e-35	0.671226	0.348	0.08	3.50514e-31
EFEMP1	3.67926e-35	1.58258	0.287	0.055	5.87505e-31
RPL3	5.05636e-35	-0.325386	1	0.999	8.07399e-31
RPL5	5.31661e-35	-0.404971	0.972	0.994	8.48956e-31
RPL31	6.85228e-35	-0.337679	0.992	0.999	1.09417e-30
SH3BP5	9.3732e-35	-0.834549	0.32	0.715	1.49671e-30
ATP2A3	1.01051e-34	0.333727	0.142	0.006	1.61357e-30
FAM110D	2.43492e-34	-0.951042	0.202	0.637	3.88808e-30
OMD	6.21125e-34	0.708134	0.154	0.01	9.91812e-30
MMP2	7.06959e-34	0.55972	0.239	0.035	1.12887e-29
TPD52L1	9.20891e-34	-0.841374	0.057	0.487	1.47048e-29
COL8A1	2.70404e-33	0.645372	0.263	0.045	4.3178e-29
ITLN1	2.87021e-33	2.15553	0.121	0.003	4.58316e-29
CCL14	4.22064e-33	-0.946622	0.117	0.552	6.73952e-29
RAMP2	6.27379e-33	0.674324	0.931	0.874	1.0018e-28
RPS4X	1.553e-32	-0.33961	0.988	0.998	2.47983e-28
RPL11	1.93613e-32	-0.289168	0.996	0.999	3.09161e-28
RPS15	2.0165e-32	-0.286254	0.992	1	3.21994e-28
OLFM1	3.54473e-32	-0.927341	0.077	0.485	5.66022e-28
BST2	4.03415e-32	0.841734	0.757	0.577	6.44173e-28
RPL37	5.47435e-32	-0.376047	0.972	0.999	8.74144e-28
SLC2A3	6.38289e-32	-0.814662	0.117	0.543	1.01922e-27
VWA1	9.57355e-32	-0.776773	0.174	0.612	1.5287e-27
DUSP23	2.20426e-31	-0.729898	0.36	0.747	3.51977e-27
ICAM2	3.91275e-31	0.97488	0.765	0.517	6.24787e-27
RPL41	4.01036e-31	-0.257645	1	1	6.40374e-27
RPS17	7.81235e-31	-0.311333	0.976	0.999	1.24748e-26
DKK2	9.8097e-31	0.298439	0.101	0.001	1.56641e-26
ISG15	1.03946e-30	0.875769	0.441	0.15	1.65981e-26
PTGER4	1.0759e-30	0.484135	0.17	0.017	1.71799e-26
FTH1	1.17474e-30	0.54277	0.992	0.997	1.87582e-26
SSUH2	1.24623e-30	0.746045	0.105	0.002	1.98998e-26
STMN1	1.49281e-30	1.0126	0.53	0.234	2.38372e-26
RPLP0	2.30714e-30	-0.409595	0.927	0.989	3.68405e-26
RPS14	4.12643e-30	-0.29917	0.996	0.998	6.58908e-26
RPS7	9.61465e-30	-0.329338	0.972	0.998	1.53527e-25
PLAT	1.56074e-29	-0.77685	0.381	0.752	2.4922e-25
RPL7A	1.813e-29	-0.3561	0.976	0.996	2.895e-25
IFI6	2.45956e-29	1.00361	0.567	0.287	3.92742e-25
SLCO2A1	2.52914e-29	-0.823044	0.15	0.561	4.03853e-25
INHBB	2.98809e-28	-0.731395	0.134	0.54	4.77138e-24
ITSN2	5.09005e-28	0.606966	0.36	0.108	8.12779e-24
RPL13	8.51167e-28	-0.273959	0.996	1	1.35914e-23
IGFBP7	1.15126e-27	-0.308498	0.81	0.988	1.83834e-23
RPS19	1.21229e-27	-0.259811	0.992	1	1.93578e-23
STOM	1.54778e-27	0.694864	0.891	0.759	2.47149e-23
CD9	1.58132e-27	0.859465	0.858	0.704	2.52505e-23
RPLP1	1.63985e-27	-0.268415	0.992	1	2.61851e-23
BGN	3.56841e-27	1.27394	0.332	0.099	5.69803e-23
SNCG	3.84372e-27	-0.607856	0.417	0.78	6.13766e-23
TNFRSF1A	4.09053e-27	-0.606625	0.559	0.817	6.53175e-23
RPS9	8.23307e-27	-0.298636	0.976	0.998	1.31466e-22
HLA-DMA	9.52111e-27	-0.579519	0.453	0.781	1.52033e-22
TP53I11	1.46258e-26	0.367819	0.178	0.024	2.33546e-22
GMFG	6.58449e-26	-0.595224	0.162	0.568	1.05141e-21
PDLIM1	6.93727e-26	-0.468309	0.81	0.948	1.10774e-21
COL15A1	7.21833e-26	-0.754361	0.036	0.391	1.15262e-21
DHRS3	1.19892e-25	0.465143	0.259	0.056	1.91444e-21
RPL36A	1.28516e-25	-0.406789	0.939	0.988	2.05215e-21
ACE	1.46213e-25	0.460412	0.202	0.034	2.33473e-21
EFNB2	1.75024e-25	0.668021	0.356	0.112	2.79478e-21
RPS27A	1.99545e-25	-0.254479	1	0.999	3.18634e-21
C4orf48	3.83158e-25	0.506095	0.291	0.075	6.11827e-21
SPARCL1	4.2256e-25	-0.418051	0.854	0.997	6.74744e-21
GAS6	7.42148e-25	0.71301	0.676	0.422	1.18506e-20
ZNF385D	1.09784e-24	-0.717208	0.049	0.385	1.75304e-20
ETS2	1.21225e-24	-0.572048	0.494	0.808	1.93573e-20
RPL15	2.47583e-24	-0.261475	0.972	0.998	3.95341e-20
RPL35A	7.13537e-24	-0.266081	0.992	0.998	1.13938e-19
CFH	1.19944e-23	0.701263	0.567	0.289	1.91527e-19
FTL	1.20496e-23	0.472851	0.992	0.983	1.92408e-19
RPL28	1.36162e-23	-0.293827	0.984	0.997	2.17424e-19
MEOX1	1.89436e-23	-0.708179	0.081	0.425	3.02492e-19
TIMP3	3.60664e-23	1.02366	0.757	0.614	5.75908e-19
NEURL1B	7.01651e-23	-0.62615	0.024	0.345	1.1204e-18
CITED4	7.13961e-23	0.384018	0.134	0.015	1.14005e-18
CALD1	1.40924e-22	0.711522	0.652	0.418	2.25027e-18
KCTD12	1.75921e-22	0.800066	0.615	0.388	2.80911e-18
PDE2A	3.04574e-22	-0.567964	0.101	0.453	4.86344e-18
PDCD4	3.3862e-22	0.723422	0.449	0.208	5.40709e-18
RNF144B	4.69999e-22	0.307126	0.121	0.012	7.50495e-18
DLL1	6.30611e-22	-0.665266	0.081	0.415	1.00696e-17
LGALS3BP	7.00676e-22	0.431176	0.134	0.016	1.11884e-17
COTL1	9.32978e-22	-0.698962	0.117	0.442	1.48978e-17
RGS3	9.70578e-22	0.650149	0.3	0.094	1.54982e-17
RPL35	1.0518e-21	-0.266191	0.996	0.998	1.67952e-17
BMX	1.09174e-21	0.62378	0.251	0.066	1.74329e-17
ADAMTS9	1.47113e-21	-0.538547	0.393	0.731	2.34909e-17
FGL2	1.70291e-21	0.551253	0.182	0.034	2.71921e-17
FILIP1L	1.75795e-21	0.675181	0.397	0.155	2.8071e-17
ADAMTS6	2.20448e-21	0.299733	0.113	0.01	3.52011e-17
C7	2.85711e-21	-0.584437	0.166	0.504	4.56223e-17
EGFL7	3.31865e-21	-0.457857	0.81	0.952	5.29922e-17
VAMP5	3.88714e-21	-0.465356	0.672	0.888	6.20698e-17
ITM2A	4.47234e-21	-0.583327	0.47	0.775	7.14143e-17
RPL39	5.18935e-21	-0.274	0.984	0.998	8.28636e-17
MAP4K2	8.8694e-21	0.273055	0.109	0.01	1.41627e-16
THBD	1.91304e-20	-0.473835	0.526	0.815	3.05474e-16
GABARAPL2	2.2003e-20	0.497217	0.814	0.656	3.51343e-16
PPA1	3.08848e-20	0.810436	0.644	0.459	4.93168e-16
LAPTM5	5.29924e-20	0.645007	0.304	0.098	8.46182e-16
PALLD	8.97884e-20	0.391038	0.194	0.042	1.43374e-15
PLCD3	9.39848e-20	0.280344	0.117	0.013	1.50075e-15
CST3	1.07552e-19	-0.371302	0.911	0.97	1.71738e-15
TMEM47	1.31659e-19	0.498566	0.32	0.108	2.10233e-15
ALDH1A1	1.48917e-19	0.371465	0.134	0.019	2.37791e-15
SPINT2	1.57637e-19	0.26422	0.126	0.016	2.51714e-15
FBLN2	2.52495e-19	0.771028	0.611	0.4	4.03184e-15
CTSC	3.22383e-19	-0.610743	0.206	0.51	5.14782e-15
VWF	3.7806e-19	-0.341728	0.615	0.887	6.03686e-15
LDHA	3.86656e-19	-0.412764	0.725	0.895	6.17413e-15
HSPB1	4.22303e-19	0.510018	0.947	0.946	6.74334e-15
CD58	6.7192e-19	0.572093	0.348	0.136	1.07292e-14
MAST4	7.57975e-19	0.736276	0.417	0.189	1.21033e-14
CALM1	8.44279e-19	0.462332	0.866	0.791	1.34814e-14
CXCL12	8.9041e-19	1.16542	0.551	0.322	1.42181e-14
SRSF3	1.02329e-18	-0.453377	0.696	0.875	1.634e-14
PSAP	1.18326e-18	0.404418	0.842	0.77	1.88942e-14
GLUL	1.19575e-18	0.977686	0.599	0.382	1.90938e-14
PIM3	5.42709e-18	-0.672548	0.247	0.54	8.66598e-14
TPM2	6.8775e-18	0.781094	0.34	0.137	1.0982e-13
ABI3BP	7.51855e-18	0.279025	0.105	0.012	1.20056e-13
GUK1	7.60685e-18	-0.349578	0.822	0.939	1.21466e-13
CXCL2	8.20915e-18	0.866178	0.356	0.141	1.31084e-13
TMEM88	9.95924e-18	-0.497302	0.352	0.667	1.59029e-13
OAZ1	1.17583e-17	0.406009	0.899	0.847	1.87757e-13
NOTCH4	1.40393e-17	0.597384	0.401	0.178	2.24179e-13
MTUS1	1.48939e-17	0.626992	0.449	0.221	2.37825e-13
MGP	1.69032e-17	1.50678	0.907	0.868	2.69911e-13
SEC11C	4.08153e-17	0.486638	0.425	0.197	6.51738e-13
RPS4Y1	5.60757e-17	-0.417009	0.611	0.87	8.95417e-13
CNN3	6.22007e-17	-0.356556	0.555	0.828	9.93221e-13
CAV2	6.34975e-17	0.541369	0.652	0.453	1.01393e-12
OGN	9.28057e-17	0.379173	0.126	0.02	1.48192e-12
IGF2	1.04245e-16	0.797349	0.381	0.175	1.66459e-12
CCL21	1.24023e-16	2.27908	0.178	0.044	1.98039e-12
EEF1B2	1.26777e-16	-0.341831	0.842	0.921	2.02438e-12
CCDC3	1.28571e-16	0.530464	0.413	0.199	2.05302e-12
CDKN1A	1.33335e-16	-0.510509	0.368	0.645	2.1291e-12
LEPR	1.34784e-16	0.513946	0.283	0.101	2.15222e-12
TESC	1.71412e-16	-0.502585	0.016	0.254	2.73711e-12
HNRNPA1	1.85304e-16	-0.308217	0.899	0.973	2.95894e-12
JAG1	1.86547e-16	0.536336	0.296	0.11	2.97879e-12
NAMPT	2.217e-16	-0.302271	0.453	0.732	3.5401e-12
PLS3	2.78313e-16	0.626333	0.53	0.323	4.4441e-12
DYNLT3	3.52909e-16	0.455478	0.328	0.134	5.63525e-12
MALAT1	3.82201e-16	0.31705	1	0.999	6.10299e-12
MYL12B	4.05315e-16	0.393128	0.87	0.9	6.47207e-12
APOLD1	4.09892e-16	-0.318512	0.437	0.812	6.54516e-12
TMEM255B	7.50932e-16	-0.552926	0.219	0.491	1.19909e-11
NBL1	1.03931e-15	-0.489569	0.291	0.578	1.65956e-11
CEBPB	1.28374e-15	0.566909	0.3	0.116	2.04987e-11
CHCHD10	1.80557e-15	0.313195	0.202	0.056	2.88314e-11
DUSP1	1.87043e-15	-0.374387	0.846	0.956	2.9867e-11
EFEMP2	1.93298e-15	0.293248	0.17	0.04	3.08659e-11
CRIP2	2.20109e-15	0.426836	0.915	0.878	3.51471e-11
TM6SF1	2.50681e-15	0.397568	0.219	0.067	4.00288e-11
ELN	2.83163e-15	0.789431	0.364	0.165	4.52155e-11
LPCAT4	3.1158e-15	-0.514506	0.065	0.307	4.97531e-11
RAB34	3.23706e-15	0.318056	0.174	0.043	5.16894e-11
EHD4	3.26561e-15	-0.513179	0.235	0.503	5.21453e-11
LPCAT2	3.88416e-15	0.363044	0.219	0.067	6.20222e-11
JAG2	4.14772e-15	0.400322	0.227	0.071	6.62309e-11
FILIP1	4.97975e-15	0.363612	0.219	0.066	7.95167e-11
FAM167B	6.13577e-15	-0.515084	0.032	0.262	9.7976e-11
STC2	6.52884e-15	-0.521888	0.008	0.218	1.04253e-10
ITGB1	8.38698e-15	0.47438	0.765	0.681	1.33923e-10
ACTG1	8.90935e-15	-0.292342	0.968	0.995	1.42265e-10
TGFBR3	9.64113e-15	-0.502677	0.113	0.361	1.5395e-10
PABPC1	1.08963e-14	-0.376117	0.684	0.858	1.73991e-10
EIF3E	1.09388e-14	-0.333705	0.769	0.923	1.7467e-10
LIMCH1	1.15036e-14	0.3517	0.308	0.119	1.83689e-10
BHLHE40	1.33314e-14	-0.398231	0.409	0.7	2.12876e-10
SNAI1	1.52145e-14	-0.542726	0.17	0.437	2.42946e-10
CDH5	1.5831e-14	0.606657	0.526	0.34	2.52789e-10
BTG1	1.58825e-14	0.558648	0.717	0.579	2.53612e-10
PALMD	1.73722e-14	0.669763	0.567	0.392	2.77399e-10
ID4	1.76043e-14	0.433631	0.121	0.022	2.81106e-10
CD46	1.82841e-14	0.532714	0.466	0.259	2.91961e-10
MRPL33	2.22245e-14	0.485226	0.733	0.607	3.5488e-10
CDC42EP4	2.24777e-14	-0.503605	0.158	0.406	3.58924e-10
PLEKHO2	2.49574e-14	-0.532194	0.117	0.361	3.9852e-10
ATP13A3	2.50204e-14	0.445579	0.154	0.038	3.99525e-10
NDRG1	2.7793e-14	-0.455944	0.441	0.684	4.43799e-10
CDC42EP2	2.88744e-14	-0.467349	0.089	0.319	4.61066e-10
RAC1	3.05342e-14	0.363	0.923	0.926	4.8757e-10
AIF1L	3.23227e-14	0.553356	0.316	0.138	5.16129e-10
SPNS2	3.30171e-14	-0.485497	0.077	0.322	5.27217e-10
DST	3.38822e-14	0.457897	0.344	0.152	5.41032e-10
MPZL2	3.53792e-14	-0.372388	0.356	0.656	5.64935e-10
BMP4	3.60595e-14	0.595383	0.162	0.041	5.75798e-10
SLC14A1	4.44698e-14	0.313018	0.101	0.015	7.10094e-10
CLIC1	4.67567e-14	-0.319145	0.798	0.884	7.46611e-10
RAB13	5.18598e-14	-0.36512	0.534	0.746	8.28097e-10
RAB3C	5.38145e-14	-0.432407	0.004	0.2	8.5931e-10
TGFBR2	5.72504e-14	-0.442683	0.498	0.718	9.14175e-10
GATA2	6.17278e-14	0.533882	0.364	0.172	9.8567e-10
LHX6	8.75833e-14	-0.455028	0.012	0.213	1.39853e-09
AAK1	8.91896e-14	0.453555	0.409	0.202	1.42418e-09
RPS10	8.95408e-14	-0.262203	0.891	0.968	1.42979e-09
IL6	9.64189e-14	-0.634152	0.134	0.383	1.53962e-09
SORBS2	2.24157e-13	0.404588	0.243	0.086	3.57933e-09
CDC42BPA	2.5221e-13	0.505731	0.368	0.18	4.02729e-09
RPL4	2.81543e-13	-0.271427	0.899	0.974	4.49568e-09
MYL9	2.9125e-13	0.802903	0.587	0.428	4.65068e-09
ABI3	3.40941e-13	-0.419968	0.109	0.352	5.44415e-09
FAM107A	3.62944e-13	0.675237	0.575	0.42	5.79549e-09
CYGB	3.63608e-13	-0.468466	0.089	0.318	5.80609e-09
ADGRL4	3.72949e-13	-0.37768	0.583	0.842	5.95525e-09
BCL3	3.9876e-13	-0.445066	0.259	0.51	6.3674e-09
SNRK	4.08792e-13	-0.357809	0.219	0.489	6.52759e-09
IFI44L	4.35338e-13	0.606898	0.377	0.192	6.95148e-09
STK38L	4.41374e-13	0.490581	0.231	0.085	7.04787e-09
HAPLN3	4.97429e-13	-0.447625	0.101	0.331	7.94295e-09
NDUFC2	5.62709e-13	0.46204	0.737	0.582	8.98534e-09
ID3	6.81316e-13	0.497069	0.846	0.689	1.08793e-08
MLPH	7.32292e-13	-0.41419	0.004	0.185	1.16932e-08
CMIP	7.58273e-13	-0.40215	0.198	0.451	1.21081e-08
TNFRSF12A	8.16275e-13	0.633845	0.186	0.059	1.30343e-08
STC1	8.20634e-13	-0.478408	0.296	0.564	1.31039e-08
MGST3	8.66808e-13	0.424089	0.781	0.672	1.38412e-08
CAPZA2	9.91773e-13	0.473126	0.773	0.7	1.58366e-08
MFAP4	1.09446e-12	0.435001	0.162	0.045	1.74763e-08
KLF6	1.09855e-12	0.572101	0.445	0.257	1.75416e-08
PTPRG	1.11367e-12	0.287229	0.215	0.072	1.77831e-08
ARID5A	1.31249e-12	0.471061	0.518	0.331	2.09578e-08
INSIG2	1.71401e-12	0.300256	0.198	0.065	2.73693e-08
VIM	1.78571e-12	0.358775	0.984	0.992	2.85143e-08
COX17	2.04399e-12	0.499989	0.676	0.512	3.26385e-08
PAPSS1	2.24737e-12	0.288904	0.235	0.086	3.5886e-08
KIF19	2.91031e-12	-0.414116	0.004	0.177	4.64718e-08
CYBA	3.24136e-12	0.491134	0.449	0.256	5.17581e-08
INTS6	3.68346e-12	-0.440766	0.194	0.431	5.88175e-08
IL11RA	4.08575e-12	0.269974	0.138	0.034	6.52412e-08
MX1	4.14742e-12	0.452022	0.287	0.126	6.6226e-08
GABARAPL1	4.21006e-12	0.460794	0.405	0.221	6.72262e-08
RFTN1	4.57524e-12	0.436121	0.231	0.087	7.30575e-08
UBB	4.70608e-12	0.28103	0.907	0.895	7.51466e-08
NRP1	4.89315e-12	-0.368405	0.15	0.388	7.81338e-08
NPC2	4.98769e-12	-0.395212	0.611	0.778	7.96434e-08
CYSLTR1	5.66922e-12	-0.397045	0.02	0.203	9.05262e-08
MEIS2	6.09146e-12	0.334342	0.194	0.064	9.72685e-08
CD14	6.58041e-12	-0.543739	0.13	0.344	1.05076e-07
PMP22	7.30277e-12	-0.43172	0.291	0.526	1.16611e-07
NR4A2	7.94116e-12	-0.457841	0.158	0.387	1.26804e-07
HSP90AB1	8.45031e-12	-0.262317	0.883	0.962	1.34935e-07
FKBP11	8.81684e-12	-0.442458	0.109	0.324	1.40787e-07
SPARC	9.22468e-12	-0.299807	0.356	0.632	1.473e-07
DAP	9.44093e-12	0.422031	0.393	0.211	1.50753e-07
LTC4S	1.03428e-11	0.506959	0.429	0.244	1.65154e-07
EPHB4	1.12335e-11	-0.41022	0.186	0.42	1.79376e-07
PPP2R5A	1.14142e-11	-0.386133	0.061	0.261	1.82262e-07
CCL23	1.32041e-11	-0.485797	0.012	0.183	2.10843e-07
PNRC1	1.39397e-11	0.433723	0.595	0.42	2.22589e-07
FEZ1	1.46475e-11	0.26163	0.121	0.029	2.33892e-07
TCOF1	1.52583e-11	-0.468026	0.077	0.275	2.43645e-07
LRG1	1.6701e-11	-0.473921	0.028	0.206	2.66681e-07
RASIP1	1.94745e-11	-0.389247	0.462	0.685	3.10968e-07
SYT11	1.95039e-11	0.262956	0.126	0.031	3.11438e-07
CARHSP1	1.97641e-11	-0.423503	0.389	0.611	3.15594e-07
FUT8	2.17264e-11	0.338276	0.15	0.043	3.46927e-07
PFN2	2.24797e-11	0.309184	0.206	0.075	3.58955e-07
FHL1	2.27686e-11	0.558349	0.336	0.169	3.6357e-07
ZFP36L1	2.72447e-11	-0.363232	0.466	0.688	4.35044e-07
POLE4	3.26451e-11	-0.395685	0.3	0.52	5.21277e-07
IER2	3.31818e-11	-0.314411	0.713	0.891	5.29848e-07
MFSD10	3.58221e-11	0.354681	0.372	0.189	5.72007e-07
ITPR2	3.62631e-11	0.373541	0.255	0.106	5.79049e-07
IFNGR1	4.1411e-11	0.450931	0.522	0.34	6.61251e-07
ANGPT2	4.1505e-11	0.605617	0.15	0.045	6.62752e-07
CCDC69	7.86709e-11	-0.307594	0.142	0.379	1.25622e-06
RUNX1T1	8.19215e-11	0.357809	0.17	0.056	1.30812e-06
EPB41L2	9.07415e-11	0.281431	0.186	0.063	1.44896e-06
TMEM120A	1.07668e-10	0.421977	0.206	0.082	1.71925e-06
APLP2	1.1185e-10	0.446201	0.607	0.448	1.78602e-06
UPP1	1.45116e-10	-0.383616	0.19	0.416	2.31721e-06
SCNN1B	1.51289e-10	0.311313	0.13	0.035	2.41579e-06
IFI27L2	1.56073e-10	0.401988	0.336	0.172	2.49217e-06
DOC2B	2.02631e-10	-0.381513	0.105	0.309	3.23561e-06
C1QTNF1	2.04291e-10	-0.338781	0.065	0.246	3.26211e-06
PERP	2.05981e-10	-0.395973	0.138	0.344	3.2891e-06
AGPAT1	2.31898e-10	0.274993	0.206	0.077	3.70294e-06
CFAP36	2.74618e-10	0.489816	0.36	0.199	4.38509e-06
SOS1	3.22678e-10	0.339326	0.194	0.072	5.15252e-06
ARL2BP	4.23865e-10	0.326802	0.47	0.287	6.76827e-06
ITPR1	4.37227e-10	-0.42514	0.158	0.355	6.98165e-06
POMP	4.66776e-10	0.375985	0.826	0.786	7.45348e-06
TSHZ2	4.69124e-10	-0.343675	0.279	0.517	7.49098e-06
RRAS	4.79485e-10	0.382904	0.247	0.107	7.65642e-06
SCARB1	4.84226e-10	-0.354873	0.028	0.187	7.73213e-06
ID1	5.45024e-10	0.484154	0.923	0.903	8.70295e-06
PLIN2	5.50981e-10	-0.384627	0.251	0.472	8.79806e-06
SPTLC2	6.38087e-10	-0.343713	0.121	0.319	1.0189e-05
VCAN	6.4895e-10	-0.377814	0.053	0.223	1.03624e-05
IFI16	6.83005e-10	-0.337839	0.591	0.758	1.09062e-05
PGRMC2	7.54195e-10	0.438011	0.421	0.255	1.2043e-05
NR2F2	7.8953e-10	-0.323486	0.113	0.315	1.26072e-05
PDIA5	9.05191e-10	-0.309765	0.04	0.204	1.44541e-05
ASRGL1	1.00867e-09	0.351815	0.263	0.12	1.61064e-05
NDUFA8	1.01942e-09	-0.37647	0.271	0.476	1.62781e-05
HSPD1	1.08387e-09	-0.337834	0.372	0.565	1.73073e-05
IFI27	1.12105e-09	0.507498	0.854	0.968	1.79009e-05
ZBTB16	1.1246e-09	0.387741	0.19	0.074	1.79576e-05
IRX3	1.19559e-09	-0.377859	0.028	0.183	1.90911e-05
IMPDH2	1.2414e-09	-0.348521	0.227	0.427	1.98228e-05
PROCR	1.28695e-09	0.637947	0.32	0.176	2.055e-05
CLEC14A	1.33456e-09	0.466742	0.753	0.735	2.13103e-05
RBP5	1.5589e-09	-0.385441	0.024	0.172	2.48925e-05
TRIB1	1.58396e-09	-0.371274	0.061	0.227	2.52926e-05
SLC16A3	1.91142e-09	-0.389637	0.174	0.373	3.05215e-05
LY96	2.04707e-09	-0.330714	0.186	0.384	3.26875e-05
MYCT1	2.14497e-09	0.358108	0.449	0.276	3.42508e-05
RARRES2	2.19936e-09	0.527018	0.178	0.068	3.51194e-05
IVNS1ABP	2.2362e-09	-0.372338	0.077	0.251	3.57077e-05
THBS1	2.34064e-09	0.47735	0.126	0.037	3.73754e-05
PLK2	2.34387e-09	-0.41588	0.231	0.437	3.74269e-05
TFPI	2.34814e-09	0.298236	0.385	0.665	3.7495e-05
C12orf57	2.43106e-09	0.387245	0.567	0.408	3.88192e-05
NTPCR	2.43152e-09	0.312359	0.231	0.102	3.88264e-05
EPB41L3	2.63454e-09	-0.336271	0.024	0.169	4.20684e-05
BTNL9	2.88822e-09	0.315194	0.154	0.052	4.6119e-05
EXOC6	2.90945e-09	0.33422	0.198	0.08	4.64582e-05
OCIAD2	2.95965e-09	0.412816	0.425	0.271	4.72598e-05
HEXIM1	3.40199e-09	-0.389918	0.356	0.556	5.4323e-05
CDH13	3.51506e-09	0.361893	0.182	0.071	5.61285e-05
GPIHBP1	3.56194e-09	0.442742	0.267	0.132	5.6877e-05
ABCG2	3.94018e-09	-0.335403	0.032	0.178	6.29168e-05
PKP4	4.06458e-09	-0.328137	0.053	0.213	6.49032e-05
EMP2	4.28589e-09	0.410213	0.603	0.47	6.84372e-05
ZFP36	4.36086e-09	-0.345042	0.696	0.824	6.96342e-05
ATP6V0E1	4.52831e-09	0.32842	0.737	0.651	7.2308e-05
CYB5R3	5.16428e-09	0.378813	0.725	0.598	8.24632e-05
HLA-DMB	5.27666e-09	-0.320626	0.146	0.341	8.42577e-05
ACTN1	5.404e-09	-0.288497	0.417	0.632	8.62911e-05
PEPD	5.64129e-09	0.388914	0.356	0.213	9.00802e-05
WSB1	6.85113e-09	0.40077	0.676	0.561	0.000109399
ENPP2	8.31288e-09	0.484734	0.215	0.094	0.00013274
CD79B	8.41656e-09	-0.284301	0.142	0.333	0.000134396
FSTL1	9.44491e-09	0.338059	0.251	0.118	0.000150816
HYAL2	9.77819e-09	-0.283493	0.806	0.914	0.000156138
SPHK1	1.10126e-08	-0.276138	0.085	0.259	0.00017585
SCARF1	1.43628e-08	-0.293469	0.142	0.325	0.000229346
PMVK	1.46561e-08	0.292815	0.251	0.12	0.000234029
NXPE3	1.59312e-08	-0.296674	0.065	0.225	0.00025439
LAPTM4A	1.73643e-08	0.304983	0.814	0.797	0.000277274
LAP3	1.87805e-08	0.444891	0.599	0.501	0.000299887
TMSB10	2.01881e-08	0.263218	0.996	1	0.000322364
CDC42EP3	2.23413e-08	-0.300845	0.316	0.527	0.000356745
DSTN	2.32746e-08	0.3083	0.85	0.841	0.000371649
ARHGDIB	2.60541e-08	-0.282921	0.316	0.526	0.000416032
EXOC3L2	2.61779e-08	-0.291943	0.008	0.13	0.000418008
RHOU	2.7595e-08	-0.310279	0.045	0.19	0.000440638
CD151	2.86186e-08	0.294239	0.798	0.78	0.000456982
FXYD6	3.05193e-08	0.408978	0.32	0.177	0.000487331
KIFC3	3.13225e-08	-0.291774	0.077	0.238	0.000500157
ANXA11	3.18315e-08	-0.312239	0.283	0.48	0.000508285
SKP1	3.27345e-08	0.254328	0.87	0.81	0.000522704
DNASE1L3	3.31997e-08	-0.767347	0.089	0.243	0.000530133
PTPRB	3.33154e-08	0.367298	0.429	0.277	0.00053198
COX7A2	3.40954e-08	0.275623	0.806	0.782	0.000544435
AKAP13	3.62166e-08	0.333813	0.255	0.127	0.000578307
TMEM140	3.9124e-08	0.254042	0.146	0.053	0.000624731
DNAJB4	4.40377e-08	0.379775	0.312	0.176	0.000703195
DAD1	4.7133e-08	0.310767	0.721	0.619	0.00075262
UTRN	4.8134e-08	0.401735	0.389	0.236	0.000768605
CX3CL1	4.8334e-08	0.40259	0.174	0.071	0.000771797
P2RY8	4.96977e-08	-0.325661	0.016	0.138	0.000793574
GPX3	5.12655e-08	0.511327	0.502	0.379	0.000818607
TAGLN	5.23595e-08	1.02053	0.526	0.414	0.000836076
ADM5	5.24369e-08	-0.396229	0.146	0.312	0.000837312
C11orf96	5.34067e-08	-0.373384	0.073	0.228	0.000852798
CALU	5.91711e-08	0.385304	0.462	0.322	0.000944843
PXN	6.14799e-08	-0.276668	0.231	0.427	0.00098171
HES1	6.26072e-08	-0.394867	0.377	0.57	0.000999711
SFPQ	6.32787e-08	-0.339215	0.36	0.54	0.00101043
PCBD1	7.15981e-08	0.291918	0.247	0.121	0.00114328
PTAFR	7.51284e-08	-0.270955	0.012	0.13	0.00119965
GIMAP1	8.16826e-08	0.419274	0.486	0.348	0.00130431
SLC29A1	8.22054e-08	-0.350547	0.202	0.374	0.00131266
SHROOM1	8.71749e-08	0.253681	0.138	0.05	0.00139201
ZFAS1	8.8856e-08	-0.309879	0.47	0.632	0.00141885
SH3PXD2B	9.59559e-08	0.279974	0.146	0.056	0.00153222
PRSS23	9.84352e-08	-0.261702	0.255	0.444	0.00157181
FRY	1.14627e-07	0.318988	0.316	0.181	0.00183037
RDX	1.15672e-07	0.492116	0.648	0.52	0.00184705
RSL1D1	1.25533e-07	-0.266235	0.372	0.561	0.00200451
TSPAN12	1.3458e-07	-0.27812	0.093	0.249	0.00214897
CTSB	1.53327e-07	0.336665	0.413	0.277	0.00244832
ADD1	1.56276e-07	0.342433	0.377	0.237	0.00249542
LAMP1	1.61964e-07	0.345911	0.595	0.483	0.00258624
ACTA2	1.85041e-07	0.840504	0.348	0.228	0.00295473
VAMP8	1.93358e-07	0.283395	0.178	0.077	0.00308754
ARHGEF2	2.06137e-07	0.309591	0.219	0.107	0.00329159
SAT1	2.08725e-07	0.779669	0.668	0.612	0.00333292
MLKL	2.09117e-07	-0.294517	0.081	0.228	0.00333918
PDK4	2.16507e-07	-0.312648	0.287	0.46	0.00345719
UQCRQ	2.383e-07	0.290383	0.749	0.67	0.00380517
EBPL	2.46491e-07	-0.34125	0.215	0.369	0.00393598
ARHGEF15	2.56123e-07	-0.275505	0.138	0.301	0.00408977
SYT15	2.72331e-07	-0.274553	0.045	0.173	0.00434857
RALGDS	2.95823e-07	-0.320315	0.117	0.275	0.0047237
FLI1	3.03042e-07	-0.270714	0.235	0.417	0.00483898
PKIG	3.05752e-07	0.372912	0.543	0.427	0.00488225
ADGRF5	3.10124e-07	0.489823	0.251	0.137	0.00495206
SLC3A2	3.12138e-07	-0.274181	0.405	0.587	0.00498423
C8orf33	3.17406e-07	0.406402	0.316	0.19	0.00506833
CEP85L	3.19733e-07	0.287825	0.138	0.052	0.0051055
DMTN	3.22117e-07	0.256154	0.134	0.05	0.00514357
TUBA1A	3.44935e-07	0.508512	0.543	0.443	0.00550792
ADGRG6	3.61651e-07	-0.275308	0.012	0.119	0.00577484
SARAF	3.84361e-07	0.3488	0.571	0.44	0.00613748
GPRC5B	3.89867e-07	0.351527	0.19	0.086	0.0062254
GNB4	3.92708e-07	-0.267287	0.089	0.236	0.00627076
AZIN1	4.00711e-07	0.353069	0.275	0.156	0.00639856
MDFI	4.04892e-07	-0.266859	0.04	0.163	0.00646531
AKR1B1	4.45381e-07	0.341759	0.312	0.181	0.00711185
USP36	4.46601e-07	-0.267804	0.028	0.144	0.00713132
CLSTN3	4.52189e-07	-0.271093	0.028	0.142	0.00722055
MDK	4.52447e-07	0.505151	0.457	0.339	0.00722467
PTPN14	4.78629e-07	0.313945	0.19	0.089	0.00764275
AK1	4.87128e-07	0.318875	0.364	0.22	0.00777846
IL1R1	4.87545e-07	-0.307284	0.101	0.241	0.00778511
DDIT4	5.07608e-07	-0.352471	0.457	0.627	0.00810548
TSTA3	5.51846e-07	0.392414	0.275	0.156	0.00881187
RAB32	5.65805e-07	0.277339	0.19	0.09	0.00903478
STXBP1	6.16343e-07	-0.265227	0.069	0.204	0.00984177
FDPS	6.34141e-07	0.31927	0.551	0.434	0.010126
NDFIP1	6.54878e-07	0.376512	0.51	0.387	0.0104571
CRIP1	6.67112e-07	0.338715	0.275	0.151	0.0106524
KRT10	7.82619e-07	0.338222	0.555	0.416	0.0124969
SOD3	7.92651e-07	0.297258	0.113	0.04	0.012657
IFIT1	8.35335e-07	0.301708	0.146	0.06	0.0133386
ANXA5	8.46328e-07	0.330927	0.652	0.566	0.0135142
KLF2	1.02462e-06	0.435124	0.644	0.529	0.0163612
CTSD	1.06187e-06	0.393175	0.445	0.326	0.016956
ATP1B3	1.06656e-06	0.454291	0.611	0.513	0.0170309
MAFB	1.08264e-06	-0.493485	0.105	0.244	0.0172876
IKBIP	1.10055e-06	-0.276135	0.113	0.257	0.0175736
SNHG8	1.1181e-06	-0.251966	0.482	0.64	0.0178539
FSCN1	1.15664e-06	-0.295503	0.162	0.316	0.0184693
CLDN5	1.22002e-06	0.505403	0.741	0.704	0.0194813
NARF	1.22202e-06	-0.264394	0.126	0.27	0.0195132
KLF3	1.28258e-06	0.362201	0.283	0.166	0.0204803
PLTP	1.3557e-06	0.304877	0.166	0.073	0.0216477
ASS1	1.52006e-06	0.349038	0.425	0.289	0.0242723
PPDPF	1.53642e-06	0.310151	0.814	0.823	0.0245336
CTSH	1.72981e-06	-0.266346	0.328	0.54	0.0276216
ADI1	1.77943e-06	0.293667	0.364	0.231	0.028414
ALPL	1.80954e-06	0.362721	0.146	0.063	0.0288947
PPP2R3C	2.10451e-06	0.264723	0.259	0.145	0.0336048
CD200	2.24687e-06	0.354529	0.296	0.174	0.0358781
FBL	2.25239e-06	-0.260584	0.429	0.586	0.0359662
RAB11B	2.32876e-06	0.275375	0.445	0.304	0.0371857
APLNR	2.39612e-06	-0.293363	0.024	0.126	0.0382613
ARL6IP5	2.54964e-06	0.294286	0.607	0.5	0.0407126
TM9SF2	2.67569e-06	0.322016	0.381	0.244	0.0427254
TMOD1	2.76395e-06	0.275729	0.17	0.077	0.0441348
THSD7A	2.94315e-06	0.30952	0.247	0.139	0.0469962
ATP6AP1	3.03851e-06	0.284495	0.312	0.19	0.048519
CSRP2	3.07057e-06	-0.290969	0.065	0.183	0.0490309
PPM1F	3.26544e-06	-0.250876	0.134	0.276	0.0521426
DEGS1	3.27508e-06	0.27059	0.328	0.203	0.0522964
COL6A2	3.63217e-06	0.278001	0.13	0.053	0.0579985
DBI	3.68191e-06	0.338223	0.494	0.365	0.0587927
IL15	3.831e-06	-0.253934	0.053	0.163	0.0611734
MAML1	3.9045e-06	0.251399	0.19	0.091	0.0623471
SLPI	4.04139e-06	0.507307	0.194	0.103	0.0645329
RAB2A	4.22795e-06	0.287621	0.538	0.418	0.0675118
APOE	4.29078e-06	0.334429	0.19	0.096	0.0685151
PRDX4	4.5116e-06	-0.266112	0.296	0.463	0.0720413
CDK2AP2	4.64515e-06	0.260145	0.202	0.103	0.0741738
NCOA7	4.89009e-06	-0.275839	0.15	0.29	0.0780849
DLL4	5.02068e-06	0.317479	0.263	0.153	0.0801703
MT1X	5.09672e-06	-0.431209	0.344	0.498	0.0813845
UBE2J1	5.28604e-06	0.312704	0.291	0.174	0.0844075
LTBR	5.41441e-06	-0.256503	0.162	0.307	0.0864573
PCMTD1	5.94539e-06	0.288965	0.348	0.229	0.094936
SERPINH1	5.99158e-06	-0.269055	0.36	0.513	0.0956735
ITGA6	6.00718e-06	-0.27417	0.215	0.368	0.0959226
MRPS6	7.02938e-06	0.294344	0.215	0.116	0.112245
IFNAR2	7.11487e-06	0.282032	0.267	0.158	0.11361
TMBIM6	7.85053e-06	0.283762	0.761	0.714	0.125357
TSPO	7.97161e-06	0.256011	0.745	0.687	0.127291
IER3	8.60489e-06	-0.311045	0.202	0.346	0.137403
AKAP17A	9.54425e-06	-0.299634	0.117	0.241	0.152403
TMED10	1.00893e-05	0.305495	0.445	0.34	0.161107
PARVA	1.04557e-05	0.284498	0.219	0.121	0.166956
CPE	1.24971e-05	0.494876	0.186	0.099	0.199553
CA4	1.25676e-05	-0.593246	0.028	0.121	0.200679
TNRC6A	1.26917e-05	0.252168	0.166	0.08	0.202662
CYTL1	1.29811e-05	-0.353483	0.113	0.231	0.207282
YWHAH	1.30479e-05	0.344209	0.66	0.571	0.208349
TMEM109	1.3298e-05	0.31625	0.543	0.44	0.212342
RAB7A	1.37038e-05	0.257585	0.628	0.547	0.218823
PRDX5	1.40822e-05	0.295946	0.603	0.527	0.224865
EFCAB14	1.43987e-05	0.339483	0.263	0.156	0.229918
TMEM70	1.45869e-05	-0.257145	0.113	0.238	0.232923
DOCK9	1.49586e-05	0.327707	0.267	0.165	0.238859
RTN4	1.49984e-05	0.268405	0.709	0.643	0.239494
COL18A1	1.63587e-05	0.354228	0.344	0.244	0.261216
CLIC3	1.68642e-05	0.61601	0.138	0.065	0.269288
MAP7D1	1.91216e-05	0.287029	0.308	0.199	0.305334
APP	1.97618e-05	0.273067	0.806	0.767	0.315557
LSR	2.32432e-05	0.281168	0.211	0.118	0.371148
COX7A1	2.83519e-05	0.285508	0.555	0.465	0.452724
SULF2	3.60032e-05	0.331666	0.393	0.282	0.5749
CD55	3.8419e-05	0.465477	0.478	0.406	0.613475
GADD45B	4.2291e-05	-0.366995	0.462	0.583	0.675302
ELF1	4.38129e-05	0.343644	0.453	0.359	0.699604
SHE	4.41791e-05	0.391805	0.389	0.294	0.705452
NANS	4.43959e-05	-0.263853	0.219	0.338	0.708914
KPNA2	4.6243e-05	0.382508	0.312	0.206	0.738408
AP2S1	5.93486e-05	-0.255324	0.409	0.536	0.947679
XAF1	7.66608e-05	0.275727	0.255	0.156	1
KRTCAP2	8.00867e-05	0.289018	0.563	0.48	1
TFF3	8.09351e-05	1.65916	0.13	0.066	1
CRYBG3	8.13345e-05	0.282833	0.186	0.106	1
DYNC1I2	8.34585e-05	0.270247	0.563	0.47	1
PTGDS	8.42477e-05	-0.289008	0.158	0.279	1
PSMB6	9.23906e-05	0.258748	0.575	0.483	1
TMEM30A	9.32727e-05	0.272354	0.304	0.205	1
PDLIM4	9.3652e-05	0.34023	0.283	0.191	1
S100A4	0.000101118	0.32912	0.283	0.194	1
BCAP29	0.000104917	0.275315	0.433	0.32	1
EIF4G2	0.000108775	0.26694	0.717	0.676	1
FKBP2	0.000108908	0.263225	0.579	0.497	1
TRAPPC2L	0.000112157	0.253973	0.328	0.228	1
PAIP2	0.000113205	0.283516	0.575	0.496	1
RNF11	0.000114521	0.297891	0.385	0.278	1
RNF145	0.000129104	0.255326	0.356	0.255	1
FRMD4B	0.000148354	0.301365	0.283	0.19	1
PLP2	0.000158366	0.291071	0.397	0.301	1
PTP4A3	0.000177219	0.326031	0.235	0.148	1
FOXP1	0.000181031	0.271984	0.551	0.465	1
PELI1	0.000181402	0.322137	0.215	0.133	1
ABL2	0.000185339	0.342127	0.206	0.123	1
HYAL1	0.000274373	0.294848	0.243	0.16	1
RNASE1	0.000305438	0.281412	0.822	0.872	1
ILK	0.000314104	0.262394	0.405	0.312	1
CEBPG	0.000314638	0.259381	0.263	0.174	1
PLK3	0.00031737	0.259686	0.219	0.138	1
PIGT	0.000319931	0.255557	0.324	0.227	1
GIMAP7	0.000333498	0.334671	0.619	0.592	1
NUDT4	0.000340309	0.304968	0.283	0.198	1
ZBTB38	0.000379493	0.256153	0.235	0.15	1
OPTN	0.000491234	0.294184	0.287	0.199	1
PPP1CB	0.000501635	0.305298	0.49	0.413	1
BLOC1S1	0.000547179	0.30286	0.441	0.363	1
YIPF4	0.000602471	0.257745	0.271	0.188	1
SKIL	0.000629645	0.278214	0.389	0.294	1
YWHAQ	0.00064075	0.268103	0.51	0.448	1
MMRN1	0.000684797	0.356746	0.19	0.321	1
BTG2	0.000775125	0.303716	0.47	0.397	1
B4GALT1	0.000873623	0.265515	0.316	0.22	1
CCDC80	0.000896533	0.253723	0.202	0.129	1
CLIC4	0.000947353	0.312986	0.53	0.464	1
PTGIS	0.00118026	0.256919	0.174	0.104	1
COMT	0.00134392	0.267188	0.393	0.319	1
EPAS1	0.00135629	0.251141	0.842	0.865	1
SRPX	0.00148262	0.431564	0.251	0.179	1
C1S	0.00166893	0.399034	0.215	0.149	1
GIMAP4	0.00183305	0.299249	0.583	0.559	1
N4BP2L2	0.00197783	0.263044	0.628	0.583	1
CTTNBP2NL	0.00206258	0.251487	0.255	0.178	1
TIE1	0.00266822	0.289281	0.425	0.37	1
HERPUD1	0.0028182	0.338714	0.462	0.384	1
APOL3	0.00289185	0.289608	0.32	0.25	1
HSD17B12	0.00299776	0.308008	0.494	0.441	1
AMD1	0.00412072	0.585421	0.336	0.266	1
CRIM1	0.00497652	0.327196	0.425	0.368	1
CSRP1	0.00500468	0.336508	0.478	0.439	1
PPFIBP1	0.00624267	0.34362	0.279	0.215	1
PTTG1IP	0.00657114	0.261671	0.502	0.461	1
IFITM1	0.0115683	0.321619	0.381	0.331	1
CCL2	0.0121071	0.676326	0.275	0.215	1
OTUD6B-AS1	0.0133868	0.262779	0.324	0.264	1
ATP1A1	0.0161552	0.277791	0.628	0.623	1
LMCD1	0.0194487	0.306589	0.49	0.464	1
AKAP12	0.0281457	0.308439	0.186	0.278	1
MFGE8	0.0452328	0.290365	0.308	0.264	1
C1R	0.0452627	0.421265	0.385	0.351	1
IGFBP5	0.0499752	0.429166	0.113	0.076	1
DCN	0.079417	0.404615	0.352	0.318	1
SGK1	0.118653	0.396694	0.356	0.335	1
CFD	0.140779	0.583287	0.494	0.494	1
FBLN1	0.141957	0.270152	0.215	0.185	1
ARGLU1	0.245256	0.292698	0.453	0.442	1
APOD	0.315214	0.533243	0.462	0.465	1
CREM	0.330969	0.29911	0.344	0.342	1
PLA2G2A	0.41203	0.612181	0.352	0.368	1
TIMP1	0.472207	0.370732	0.761	0.863	1
CD36	0.495508	0.313269	0.146	0.172	1
FABP4	0.740353	0.540345	0.563	0.596	1
HRCT1	0.903864	0.293343	0.15	0.162	1
